# Supplementary material for: Circulating microRNAs are associated with Pulmonary Hypertension and Development of Chronic Lung Disease in Congenital Diaphragmatic Hernia
Source: Sci Rep. 2018 Jul 16;8:10735. doi: 10.1038/s41598-018-29153-8 (PMC6048121; doi:10.1038/s41598-018-29153-8)
Supplement: Supplementary file 1 — Supplementary Dataset 6 [file 41598_2018_29153_MOESM1_ESM.xlsx]

## Sheet: SuppFigure
Supplementary Figure 1 to Herrera-Rivero et al.: Circulating microRNAs are associated with Pulmonary Hypertension and Development of Chronic Lung Disease in Congenital Diaphragmatic Hernia.: . KEGG diagram of Pathwas in Cancer [1,2] with mapped common target genes of differentially expressed miRNAs.
[1] Kanehisa, M. and Goto, S.; KEGG: Kyoto Encyclopedia of Genes and Genomes. Nucleic Acids Res. 28, 27-30 (2000).
[2] Kanehisa, Furumichi, M., Tanabe, M., Sato, Y., and Morishima, K.; KEGG: new perspectives on genomes, pathways, diseases and drugs. Nucleic Acids Res. 45, D353-D361 (2017).
