# Supplementary material for: Circulating microRNAs are associated with Pulmonary Hypertension and Development of Chronic Lung Disease in Congenital Diaphragmatic Hernia
Source: Sci Rep. 2018 Jul 16;8:10735. doi: 10.1038/s41598-018-29153-8 (PMC6048121; doi:10.1038/s41598-018-29153-8)
Supplement: Supplementary file 2 — Supplementary Dataset 1 [file 41598_2018_29153_MOESM2_ESM.xlsx]

## Sheet: Blatt1
Supplementary table 1 to Herrera-Rivero et al.: Circulating microRNAs are associated with Pulmonary Hypertension and Development of Chronic Lung Disease in Congenital Diaphragmatic Hernia.: Baseline characteristics and clinical condition at time of blood sampling of 18 CDH newborns included in this study. Ventilator settings are in cmH2O, PaO2 and PCO2 values in mmHg. Abbreviations: o/e LHR: obse…
Patient No.	Group allocation	Side of hernia	o/e LHR, %	Liver-Up	FETO	Ventilation Mode	Ventilator settings	FiO2	On ECMO	PaO2	PaCO2	Nitric oxide	IV Sildenafil	Milrinone	PH severity	Age at death, days	Cause of death
# 1	Death/CLD	Left	37	1	0	CMV	PIP 22; PEEP 4	1.0	Yes	71	47	Yes	Yes	Yes	Severe
# 2	Death/CLD	Right	46	1	0	CMV	PIP 20; PEEP 4	1.0	Yes	84	63	Yes	Yes	Yes	Moderate	13	Acute severe PH crisis. On ECMO DOL 1 - DOL 7
# 3	Death/CLD	Left	45	1	0	CMV	PIP 28; PEEP 1	1.0	No	44	43	Yes	Yes	Yes	Moderate
# 4	Death/CLD	Left	32	1	0	CMV	PIP 20; PEEP 8	1.0	Yes	44	45	Yes	Yes	Yes	Severe	20	Lung volume <0.5 ml on ECMO, severe PH, multi organ failure, decision to withdraw ECMO support.
# 5	Death/CLD	Right	28	1	0	CMV	PIP 20; PEEP 5	1.0	Yes	43	39	Yes	Yes	Yes	Moderate	224	Acute decompensated heart failure, in presence of severe PH and continous high oxygen demand (FiO2 0.6 - 0.9)
# 6	Death/CLD	Left	31	1	1	CMV	PIP 22; PEEP 6	1.0	Yes	113	68	Yes	Yes	Yes	Severe	35	Lung volume <0.5 ml on ECMO, severe PH, decision to withdraw ECMO support.
# 7	Death/CLD	Left	31	0	0	CMV	PIP 20; PEEP 5	1.0	Yes	48	51	Yes	Yes	Yes	Severe
# 8	Death/CLD	Left	29	1	0	CMV	PIP 24; PEEP 6	1.0	Yes	80	46	Yes	Yes	Yes	Moderate	17	Progressive hypoxemia due to persitent severe PH/lung hypoplasia. On ECMO DOL 1 - DOL 10
# 9	No CLD	Left	55	0	0	CMV	PIP 16; PEEP 4	0.65		169	47	Yes	No	Yes	Mild
# 10	No CLD	Right	---	1	0	CMV	PIP 17; PEEP 5	0.65		177	44	Yes	No	Yes	Mild
# 11	No CLD	Left	38	0	0	CMV	PIP 21; PEEP 4	0.65		199	40	Yes	Yes	Yes	Moderate
# 12	No CLD	Left	35	0	0	CMV	PIP 18; PEEP 4	0.7		191	47	Yes	Yes	Yes	Moderate
# 13	No CLD	Left	41	0	0	CMV	PIP 26; PEEP 0	1.0		51	46	Yes	No	No	Mild
# 14	No CLD	Right	43	1	1	CMV	PIP 22; PEEP 6	1.0	Yes	44	47	Yes	Yes	Yes	Moderate
# 15	No CLD	Left	---	0	0	CMV	PIP 22; PEEP 5	0.4		190	38	Yes	No	No	Mild
# 16	No CLD	Left	45	1	0	CMV	PIP 22; PEEP 4	1.0	Yes	79	39	Yes	Yes	Yes	Severe
# 17	No CLD	Left	35	1	0	CMV	PIP 22; PEEP 0	0.8		244	63	Yes	Yes	Yes	Severe
# 18	No CLD	Left	49	0	0	CMV	PIP 17; PEEP 4	0.55		114	43	Yes	Yes	No	Moderate
