# Supplementary material for: Circulating microRNAs are associated with Pulmonary Hypertension and Development of Chronic Lung Disease in Congenital Diaphragmatic Hernia
Source: Sci Rep. 2018 Jul 16;8:10735. doi: 10.1038/s41598-018-29153-8 (PMC6048121; doi:10.1038/s41598-018-29153-8)
Supplement: Supplementary file 3 — Supplementary Dataset 2 [file 41598_2018_29153_MOESM3_ESM.xlsx]

## Sheet: Sig_miRNAs
Supplementary Table 2 to Herrera-Rivero et al.: Circulating microRNAs are associated with Pulmonary Hypertension and Development of Chronic Lung Disease in Congenital Diaphragmatic Hernia.: Differentially expressed miRNAs in blood of CDH-PH children who died or developed CLD within 28 days after birth, compared to survivers who did not develop CLD during this period.
Transcript ID / miRNA	Mean	Mean Death/CLD	Differential expression			Lung-specific information (IMOTA)
	No-CLD		Change	Pval	BH Pval	Expression	Target mRNAs	Target Proteins
hsa-let-7b-5p	6.419	9.8925	3.4735	2.58695e-05	0.00936475	High	1960	463
hsa-let-7c-5p	6.066	8.6625	2.5965	8.82892e-05	0.0138008	High	1381	271
hsa-let-7d-5p	8.579	9.615	1.036	0.025611	0.364864	Medium	1279	248
hsa-miR-106b-3p	8.437	7.61625	-0.82075	0.00160257	0.0580132	Not found in the database
hsa-miR-1180-3p	7.016	6.03	-0.986	0.00100448	0.0459351	Medium	59	21
hsa-miR-1306-5p	3.942	3.07875	-0.86325	0.000863665	0.0459351	Not found in the database
hsa-miR-1307-3p	6.039	4.81625	-1.22275	0.000114371	0.0138008	Medium	191	42
hsa-miR-182-5p	4.661	6.7925	2.1315	0.0153417	0.278255	Not found in the database
hsa-miR-185-3p	4.298	3.15	-1.148	0.000889913	0.0459351	Null?	62	11
hsa-miR-210-3p	5.124	3.68125	-1.44275	0.00114203	0.0459351	Medium	129	27
hsa-miR-25-5p	4.553	3.64625	-0.90675	0.00387572	0.126779	Not found in the database
hsa-miR-324-3p	7.496	6.68	-0.816	0.00508053	0.132923	Medium	304	99
hsa-miR-331-3p	6.087	5.08625	-1.00075	0.00109037	0.0459351	Medium	617	154
hsa-miR-3620-5p	9.623	9.06375	-0.55925	0.0149363	0.278255	Medium	34	8
hsa-miR-378a-3p	5.774	4.89625	-0.87775	0.00514068	0.132923	Medium	143	49
hsa-miR-378c	3.902	3.06625	-0.83575	0.0487132	0.531253	Medium	175	41
hsa-miR-424-3p	4.617	3.6525	-0.9645	0.00420262	0.126779	Medium	26	6
hsa-miR-432-5p	4.551	3.205	-1.346	0.0284397	0.381303	Medium	72	18
hsa-miR-4505	9.135	8.66	-0.475	0.0495568	0.531253	High	112	26
hsa-miR-4507	8.247	7.75375	-0.49325	0.030465	0.393869	High	47	17
hsa-miR-4690-5p	5.763	5.2975	-0.4655	0.036398	0.439202	Medium	35	7
hsa-miR-5100	9.336	8.445	-0.891	0.00721511	0.174125	High	49	13
hsa-miR-550a-3-5p	6.584	5.96625	-0.61775	0.0262057	0.364864	Medium	68	17
hsa-miR-550b-2-5p	5.875	5.28625	-0.58875	0.044807	0.52323	Medium	73	18
hsa-miR-584-3p	4.284	3.27625	-1.00775	0.0108394	0.245242	Not found in the database
hsa-miR-625-5p	6.954	5.95	-1.004	0.0153732	0.278255	Low	155	40
hsa-miR-6511b-3p	3.813	4.55625	0.74325	0.0238432	0.364864	Medium	60	17
hsa-miR-6791-5p	9.643	9.14	-0.503	0.0244086	0.364864	Not found in the database
hsa-miR-6803-5p	10.776	10.2613	-0.51475	0.0200227	0.345153	Not found in the database
hsa-miR-744-5p	8.448	7.92375	-0.52425	0.0222405	0.364864	Null?	413	115
hsa-miR-8084	2.714	1.39375	-1.32025	0.00107856	0.0459351	Not found in the database
hsa-miR-93-5p	8.854	8.17	-0.684	0.0133338	0.278255	Medium	1974	392
hsa-miR-937-5p	7.817	7.2575	-0.5595	0.0353622	0.439202	High	66	17
