# Supplementary material for: Circulating microRNAs are associated with Pulmonary Hypertension and Development of Chronic Lung Disease in Congenital Diaphragmatic Hernia
Source: Sci Rep. 2018 Jul 16;8:10735. doi: 10.1038/s41598-018-29153-8 (PMC6048121; doi:10.1038/s41598-018-29153-8)
Supplement: Supplementary file 4 — Supplementary Dataset 3 [file 41598_2018_29153_MOESM4_ESM.xlsx]

## Sheet: Targets
Supplementary Table 3 to Herrera-Rivero et al.: Circulating microRNAs are associated with Pulmonary Hypertension and Development of Chronic Lung Disease in Congenital Diaphragmatic Hernia.: Integrated target gene predictions for miRNAs differentially expressed in the Death/CLD outcome group.
Gene	Hits	miRNA(s)	Pathways	O/E		Filters:
SEMA4G	4	let-7b-5p, let-7c-5p, miR-210-3p, miR-331-3p	1	2.33553		miRSystem:
ABCC5	3	let-7b-5p, let-7c-5p, miR-185-3p	3	1.08563		Minimum hits = 3
ACSL6	3	let-7b-5p, let-7c-5p, miR-1307-3p	10	1.55702		and/or Validated status
ADCY9	3	let-7b-5p, let-7c-5p, miR-185-3p	59	1.43725		miRTargetLink:
CDC14B	3	let-7c-5p, miR-1307-3p, miR-8084	2	0.629433		Evidence = strong/weak
DDX19B	3	let-7b-5p, let-7c-5p, miR-1307-3p	NA	NA
DENND5B	3	let-7b-5p, miR-1307-3p, miR-8084	NA	NA
EGR3	3	let-7b-5p, let-7c-5p, miR-331-3p	2	1.84896
GDPD1	3	let-7b-5p, let-7c-5p, miR-8084	NA	NA
HMGA1	3	let-7b-5p, let-7c-5p, miR-185-3p	13	3.11404
HS2ST1	3	let-7b-5p, let-7c-5p, miR-8084	1	0.896465
IGF2BP2	3	let-7b-5p, let-7c-5p, miR-331-3p	2	2.78796
KCNC4	3	let-7b-5p, let-7c-5p, miR-331-3p	3	2.77343
LRIG2	3	let-7b-5p, let-7c-5p, miR-1307-3p	NA	NA
MEF2D	3	let-7b-5p, let-7c-5p, miR-331-3p	12	1.45492
MYO1F	3	let-7b-5p, let-7c-5p, miR-1307-3p	NA	NA
NIPA1	3	let-7b-5p, let-7c-5p, miR-8084	NA	NA
PLEKHG4B	3	let-7b-5p, let-7c-5p, miR-1307-3p	NA	NA
POU2F2	3	let-7b-5p, let-7c-5p, miR-210-3p	2	2.35619
PSD3	3	let-7b-5p, let-7c-5p, miR-8084	1	0.776805
RAB5B	3	let-7b-5p, miR-331-3p, miR-185-3p	4	1.40316
SLC6A1	3	let-7b-5p, let-7c-5p, miR-210-3p	9	2.4315
SOCS1	3	let-7b-5p, let-7c-5p, miR-331-3p	26	8.45238
TBKBP1	3	let-7b-5p, let-7c-5p, miR-331-3p	1	3.37026
TGFBR1	3	let-7b-5p, let-7c-5p, miR-331-3p	23	1.51278
THBS1	3	let-7b-5p, let-7c-5p, miR-8084	18	1.54348
UNC5A	3	let-7b-5p, let-7c-5p, miR-331-3p	9	3.57383
VAV3	3	let-7b-5p, let-7c-5p, miR-185-3p	30	1.64352
ZNF689	3	let-7b-5p, let-7c-5p, miR-185-3p	NA	NA
ABCB9	2	let-7b-5p, let-7c-5p	2	3.14159
ABCG4	2	let-7b-5p, let-7c-5p	4	1.4916
ABL2	2	let-7b-5p, let-7c-5p	6	1.16776
ACTA1	2	let-7b-5p, let-7c-5p	18	9.10256
ACVR1B	2	let-7b-5p, let-7c-5p	4	1.39216
ACVR1C	2	let-7b-5p, let-7c-5p	4	2.84001
ACVR2A	2	let-7b-5p, let-7c-5p	8	1.23693
ACVR2B	2	let-7b-5p, let-7c-5p	8	0.765086
ADAM15	2	let-7b-5p, let-7c-5p	1	1.96132
ADIPOR2	2	let-7b-5p, let-7c-5p	1	1.47303
ADRB1	2	let-7b-5p, let-7c-5p	14	2.4315
ADRB2	2	let-7b-5p, let-7c-5p	17	4.86301
ADRB3	2	let-7b-5p, let-7c-5p	12	3.48039
AEN	2	let-7b-5p, let-7c-5p	2	2.16463
AHCTF1	2	let-7b-5p, let-7c-5p	5	2.75194
AKR1B10	2	let-7b-5p, let-7c-5p	4	16.9047
AMT	2	let-7b-5p, let-7c-5p	4	3.48039
ANAPC13	2	let-7b-5p, let-7c-5p	8	3.41346
ANKRD13B	2	miR-331-3p, miR-185-3p	NA	NA
AP1S1	2	let-7b-5p, let-7c-5p	11	3.22726
APC2	2	let-7b-5p, let-7c-5p	6	1.55022
ARHGAP20	2	let-7b-5p, let-7c-5p	3	1.65116
ARHGAP28	2	let-7b-5p, let-7c-5p	3	1.49789
ARHGEF15	2	let-7b-5p, let-7c-5p	4	1.61364
ARID3A	2	let-7b-5p, let-7c-5p	1	3.94443
ASH1L	2	let-7b-5p, let-7c-5p	2	1.39764
ATP10B	2	let-7b-5p, let-7c-5p	3	1.34981
ATP2A2	2	let-7b-5p, let-7c-5p	14	2.06395
ATP2B1	2	let-7b-5p, let-7c-5p	11	1.10592
ATP2B3	2	let-7b-5p, let-7c-5p	10	1.48535
ATP2B4	2	let-7b-5p, let-7c-5p	10	0.980663
ATP6V1F	2	let-7b-5p, let-7c-5p	12	6.69811
ATP7B	2	let-7b-5p, let-7c-5p	3	1.69047
ATP8B4	2	let-7b-5p, let-7c-5p	3	1.65888
B3GAT3	2	let-7b-5p, let-7c-5p	3	3.48039
B3GNT1	2	let-7b-5p, let-7c-5p	3	4.55129
B3GNT5	2	let-7b-5p, let-7c-5p	2	1.5991
BACE2	2	let-7b-5p, let-7c-5p	1	3.34905
BCAT1	2	let-7b-5p, let-7c-5p	8	0.876543
BCL2L1	2	let-7b-5p, let-7c-5p	26	2.19136
BRF2	2	let-7b-5p, let-7c-5p	6	5.14493
BTG2	2	let-7b-5p, let-7c-5p	1	1.47917
C2	2	let-7b-5p, let-7c-5p	11	2.88619
CACNA1D	2	let-7b-5p, let-7c-5p	19	4.93058
CACNA1E	2	let-7b-5p, let-7c-5p	9	1.44898
CACNG4	2	let-7b-5p, let-7c-5p	11	1.98324
CALU	2	let-7b-5p, let-7c-5p	4	1.36015
CANT1	2	let-7b-5p, let-7c-5p	2	1.95055
CAP1	2	let-7b-5p, let-7c-5p	9	2.08823
CASP3	2	let-7b-5p, let-7c-5p	56	2.05202
CBFA2T3	2	let-7b-5p, let-7c-5p	1	2.07602
CBL	2	let-7b-5p, let-7c-5p	48	0.883085
CCL22	2	let-7b-5p, let-7c-5p	8	1.5991
CCL3	2	let-7b-5p, let-7c-5p	13	7.39584
CCL7	2	let-7b-5p, let-7c-5p	9	5.91667
CCND1	2	let-7b-5p, let-7c-5p	52	1.48535
CCND2	2	let-7b-5p, let-7c-5p	14	0.951743
CCR7	2	let-7b-5p, let-7c-5p	11	3.98877
CD164	2	let-7b-5p, let-7c-5p	1	1.60633
CD200R1	2	let-7b-5p, let-7c-5p	3	2.38255
CD59	2	let-7b-5p, let-7c-5p	2	0.898734
CD86	2	let-7b-5p, let-7c-5p	21	2.26114
CDC25A	2	let-7b-5p, let-7c-5p	32	1.621
CDC34	2	let-7b-5p, let-7c-5p	7	6.12069
CDKN1A	2	let-7b-5p, let-7c-5p	68	1.87831
CEP135	2	let-7b-5p, let-7c-5p	7	2.19136
CEP57	2	let-7b-5p, let-7c-5p	7	2.32026
CFL2	2	let-7b-5p, let-7c-5p	4	1.27698
CHD4	2	let-7b-5p, let-7c-5p	1	4.1279
CHD7	2	let-7b-5p, let-7c-5p	1	2.29032
CHD9	2	let-7b-5p, let-7c-5p	3	1.29091
CHRD	2	let-7b-5p, let-7c-5p	3	3.16965
CHUK	2	let-7b-5p, let-7c-5p	109	2.2327
CLASP2	2	let-7b-5p, let-7c-5p	9	1.09907
CLDN1	2	let-7b-5p, let-7c-5p	10	1.51064
CLDN12	2	let-7b-5p, let-7c-5p	4	1.57778
CNOT6L	2	let-7b-5p, let-7c-5p	6	0.859564
COL15A1	2	let-7b-5p, let-7c-5p	3	4.27712
COL1A1	2	let-7b-5p, let-7c-5p	22	2.59124
COL1A2	2	let-7b-5p, let-7c-5p	28	3.65979
COL24A1	2	let-7b-5p, let-7c-5p	1	2.38255
COL3A1	2	let-7b-5p, let-7c-5p	14	3.58585
COL4A1	2	let-7b-5p, let-7c-5p	22	2.08823
COL4A2	2	let-7b-5p, let-7c-5p	18	3.44661
COL4A5	2	let-7b-5p, let-7c-5p	16	2.53572
COL4A6	2	let-7b-5p, let-7c-5p	15	1.8299
COL5A2	2	let-7b-5p, let-7c-5p	13	1.96132
COPZ1	2	let-7b-5p, let-7c-5p	3	2.33552
CPD	2	let-7b-5p, let-7c-5p	4	1.08563
CPEB1	2	let-7b-5p, let-7c-5p	4	1.63594
CPSF4	2	let-7b-5p, let-7c-5p	4	4.67106
CREM	2	let-7b-5p, let-7c-5p	3	1.46694
CRY2	2	let-7b-5p, let-7c-5p	4	1.7402
CTNS	2	let-7b-5p, let-7c-5p	1	1.64352
CTSC	2	let-7b-5p, let-7c-5p	1	3.08695
CYP19A1	2	let-7b-5p, let-7c-5p	10	1.5991
CYP46A1	2	let-7b-5p, let-7c-5p	10	3.28703
CYTH3	2	let-7b-5p, let-7c-5p	3	1.39216
DAGLA	2	let-7b-5p, let-7c-5p	9	1.49789
DAPK1	2	let-7b-5p, let-7c-5p	7	2.12575
DCX	2	let-7b-5p, let-7c-5p	5	0.736515
DGAT2L4	2	let-7b-5p, let-7c-5p	1	2.53572
DIAPH2	2	let-7b-5p, let-7c-5p	1	0.969945
DICER1	2	let-7b-5p, let-7c-5p	3	1.26786
DLC1	2	let-7b-5p, let-7c-5p	4	1.4609
DLST	2	let-7b-5p, let-7c-5p	9	1.76617
DMD	2	let-7b-5p, let-7c-5p	7	1.03198
DMP1	2	let-7b-5p, let-7c-5p	1	2.53572
DNAJB9	2	let-7b-5p, let-7c-5p	3	2.33552
DOCK3	2	let-7b-5p, let-7c-5p	2	1.38672
DPF2	2	let-7b-5p, let-7c-5p	1	2.77343
DPYSL3	2	let-7b-5p, let-7c-5p	4	1.39216
DST	2	let-7b-5p, let-7c-5p	3	0.776805
DTX1	2	miR-210-3p, miR-331-3p	3	3.62245
DTX2	2	let-7b-5p, let-7c-5p	1	6.57408
DUSP1	2	let-7b-5p, let-7c-5p	11	3.58585
DUSP16	2	let-7b-5p, let-7c-5p	2	1.9086
DUSP3	2	let-7b-5p, let-7c-5p	30	1.28623
DUSP4	2	let-7b-5p, let-7c-5p	30	4.4375
DUSP9	2	let-7b-5p, let-7c-5p	1	2.98319
DVL3	2	let-7b-5p, let-7c-5p	9	1.62844
DYRK1A	2	let-7b-5p, let-7c-5p	4	0.910256
E2F2	2	let-7b-5p, let-7c-5p	25	1.21993
E2F5	2	let-7b-5p, let-7c-5p	9	3.22726
E2F6	2	let-7b-5p, let-7c-5p	1	1.62844
EDA	2	let-7b-5p, let-7c-5p	1	1.03801
EDEM3	2	let-7b-5p, let-7c-5p	7	1.06287
EDN1	2	let-7b-5p, let-7c-5p	18	2.6894
EEA1	2	let-7b-5p, let-7c-5p	7	1.56388
EEF2K	2	let-7b-5p, let-7c-5p	14	1.26786
EGLN2	2	let-7b-5p, let-7c-5p	4	4.67106
EGLN3	2	let-7b-5p, let-7c-5p	5	1.76617
EIF2C1	2	let-7b-5p, let-7c-5p	2	0.865853
EIF2C4	2	let-7b-5p, let-7c-5p	2	1.22414
EIF2S2	2	let-7b-5p, let-7c-5p	18	2.88619
EIF3J	2	let-7b-5p, let-7c-5p	13	2.15152
EIF4G2	2	let-7b-5p, let-7c-5p	5	2.44828
ELOVL4	2	let-7b-5p, let-7c-5p	5	2.12575
ENSA	2	miR-331-3p, miR-1307-3p	NA	NA
EPB41	2	let-7b-5p, let-7c-5p	2	1.11987
EPHA3	2	let-7b-5p, let-7c-5p	3	1.775
EPHA4	2	let-7b-5p, let-7c-5p	4	1.18729
ERCC6	2	let-7b-5p, let-7c-5p	11	16.9047
ERO1L	2	let-7b-5p, let-7c-5p	4	2.33552
ESPL1	2	let-7b-5p, let-7c-5p	2	22.1875
ETNK1	2	let-7b-5p, let-7c-5p	2	1.07251
ETNK2	2	let-7b-5p, let-7c-5p	2	3.38096
FARP1	2	let-7b-5p, let-7c-5p	1	2.10059
FAS	2	let-7b-5p, let-7c-5p	33	1.69047
FASLG	2	let-7b-5p, let-7c-5p	38	2.15152
FBXO45	2	let-7b-5p, let-7c-5p	1	1.60633
FGF11	2	let-7b-5p, let-7c-5p	4	1.621
FZD4	2	let-7b-5p, let-7c-5p	9	0.814221
GAB2	2	let-7b-5p, let-7c-5p	22	1.29091
GABBR2	2	let-7b-5p, let-7c-5p	18	1.30037
GALC	2	let-7b-5p, let-7c-5p	3	1.79293
GALE	2	let-7b-5p, let-7c-5p	5	5.46154
GALNT1	2	let-7b-5p, let-7c-5p	2	1.10938
GALNT2	2	let-7b-5p, let-7c-5p	2	1.82051
GALNTL2	2	let-7b-5p, let-7c-5p	2	2.95833
GAN	2	let-7b-5p, let-7c-5p	4	1.40316
GATM	2	let-7b-5p, let-7c-5p	6	3.08695
GCNT4	2	let-7b-5p, let-7c-5p	2	1.45492
GDF6	2	let-7b-5p, let-7c-5p	2	1.69047
GEMIN7	2	let-7b-5p, let-7c-5p	5	4.3827
GGA3	2	let-7b-5p, let-7c-5p	2	2.2327
GHR	2	let-7b-5p, let-7c-5p	12	2.00565
GIPC1	2	let-7b-5p, let-7c-5p	2	3.34905
GJC1	2	let-7b-5p, let-7c-5p	7	1.01719
GK5	2	miR-1307-3p, miR-185-3p	NA	NA
GNAL	2	let-7b-5p, let-7c-5p	23	2.4315
GNG5	2	let-7b-5p, let-7c-5p	48	16.9047
GNPTAB	2	let-7b-5p, let-7c-5p	1	2.17792
GNS	2	let-7b-5p, let-7c-5p	7	1.40316
GPX7	2	let-7b-5p, let-7c-5p	2	6.33929
GREB1	2	let-7b-5p, let-7c-5p	1	1.99438
GRIK2	2	let-7b-5p, let-7c-5p	8	2.27564
GRIN3A	2	let-7b-5p, let-7c-5p	1	1.01429
GTF2I	2	let-7b-5p, let-7c-5p	1	2.90984
GYG2	2	let-7b-5p, let-7c-5p	4	2.6894
HABP4	2	let-7b-5p, let-7c-5p	4	2.44828
HAND1	2	let-7b-5p, let-7c-5p	1	6.01695
HIF3A	2	let-7b-5p, let-7c-5p	1	1.21993
HMGB1	2	miR-1307-3p, miR-8084	NA	NA
HTR1E	2	let-7b-5p, let-7c-5p	9	13.6539
HTR4	2	let-7b-5p, let-7c-5p	10	0.677481
ICOS	2	let-7b-5p, let-7c-5p	8	1.52361
IDS	2	let-7b-5p, miR-185-3p	3	0.593645
IGF1	2	let-7b-5p, let-7c-5p	33	0.926892
IGF1R	2	let-7b-5p, let-7c-5p	24	0.883085
IGF2BP1	2	let-7b-5p, let-7c-5p	3	0.872237
IGF2BP3	2	let-7b-5p, let-7c-5p	2	1.55702
IKBKAP	2	let-7b-5p, let-7c-5p	2	2.79528
IKBKE	2	let-7b-5p, let-7c-5p	18	6.12069
IL10	2	let-7b-5p, let-7c-5p	22	2.98319
IL13	2	let-7b-5p, let-7c-5p	10	3.00848
IL22RA1	2	let-7b-5p, let-7c-5p	3	3.14159
IL6	2	let-7b-5p, let-7c-5p	39	5.72581
IL8	2	let-7b-5p, let-7c-5p	45	3.28703
INPP5A	2	let-7b-5p, let-7c-5p	3	2.29032
INSR	2	let-7b-5p, let-7c-5p	22	1.14148
IQSEC2	2	let-7b-5p, let-7c-5p	1	1.63594
IRS2	2	let-7b-5p, let-7c-5p	25	1.51064
ITGB3	2	let-7b-5p, let-7c-5p	40	1.28159
ITGB8	2	let-7b-5p, let-7c-5p	11	0.931758
ITPRIPL1	2	miR-1307-3p, miR-185-3p	NA	NA
KCMF1	2	miR-331-3p, miR-210-3p	NA	NA
KCNJ11	2	let-7b-5p, let-7c-5p	9	4.32927
KLHL13	2	let-7b-5p, let-7c-5p	6	2.57247
KREMEN1	2	let-7b-5p, let-7c-5p	1	1.15635
KRT5	2	let-7b-5p, let-7c-5p	2	7.55319
L2HGDH	2	let-7b-5p, let-7c-5p	5	1.30996
LASS2	2	let-7b-5p, let-7c-5p	2	2.8629
LBR	2	let-7b-5p, let-7c-5p	2	1.82051
LGR4	2	let-7b-5p, let-7c-5p	1	1.92935
LIN28B	2	let-7b-5p, let-7c-5p	1	1
LINC00598	2	miR-1307-3p, miR-8084	NA	NA
LINGO1	2	let-7b-5p, let-7c-5p	6	3.03418
LSM11	2	let-7b-5p, let-7c-5p	10	1.87831
MAN2A2	2	let-7b-5p, let-7c-5p	8	1.1794
MAP3K1	2	let-7b-5p, let-7c-5p	69	1.30996
MAP3K3	2	let-7b-5p, let-7c-5p	12	1.28159
MAP3K7IP2	2	let-7b-5p, let-7c-5p	50	1.25442
MAP4K3	2	let-7b-5p, let-7c-5p	3	2.24684
MAP4K4	2	let-7b-5p, let-7c-5p	6	1.24562
MAPK1	2	miR-1307-3p, miR-185-3p	NA	NA
MAPK6	2	let-7b-5p, let-7c-5p	2	2.38255
MARS2	2	let-7b-5p, let-7c-5p	5	2.73076
MASP1	2	let-7b-5p, let-7c-5p	10	1.11285
MED6	2	let-7b-5p, let-7c-5p	4	2.57247
MED8	2	let-7b-5p, let-7c-5p	4	3.77661
MGAT4A	2	let-7b-5p, let-7c-5p	8	1.00852
MGLL	2	let-7b-5p, let-7c-5p	13	1.55022
MIB1	2	let-7b-5p, let-7c-5p	1	1.02899
MLLT10	2	let-7b-5p, miR-8084	NA	NA
MLLT4	2	let-7b-5p, let-7c-5p	9	1.10592
MXD1	2	let-7b-5p, let-7c-5p	2	1.06607
MYB	2	let-7b-5p, let-7c-5p	7	1.26786
MYCBP	2	let-7b-5p, let-7c-5p	1	1.97222
NARS2	2	let-7b-5p, let-7c-5p	4	7.1
NCOA1	2	let-7b-5p, let-7c-5p	17	1.46694
NDST2	2	let-7b-5p, let-7c-5p	2	4.3827
NGF	2	let-7b-5p, let-7c-5p	40	11.4516
NKD1	2	let-7b-5p, let-7c-5p	2	3.41346
NLK	2	let-7b-5p, let-7c-5p	7	1.58482
NME4	2	let-7b-5p, let-7c-5p	6	5.91667
NME6	2	let-7b-5p, let-7c-5p	3	3.85871
NNT	2	let-7b-5p, let-7c-5p	6	3.22726
NRAS	2	let-7b-5p, let-7c-5p	93	2.24684
NRK	2	let-7b-5p, let-7c-5p	1	1.38672
NRP2	2	miR-210-3p, miR-331-3p	10	0.969945
NRTN	2	let-7b-5p, let-7c-5p	4	23.6666
NTRK3	2	let-7b-5p, let-7c-5p	2	0.736515
NUMBL	2	let-7b-5p, let-7c-5p	1	1.98324
NUP98	2	let-7b-5p, let-7c-5p	40	2.05202
NXT2	2	let-7b-5p, let-7c-5p	1	1.8883
OLR1	2	let-7b-5p, let-7c-5p	4	2.66917
OPRM1	2	let-7b-5p, let-7c-5p	11	1.95055
OSMR	2	let-7b-5p, let-7c-5p	2	4.49365
P4HA2	2	let-7b-5p, let-7c-5p	2	7.1
PAG1	2	let-7b-5p, let-7c-5p	13	0.837264
PAK1	2	let-7b-5p, let-7c-5p	55	2.2327
PANX2	2	let-7b-5p, let-7c-5p	3	3.65979
PAPPA	2	let-7b-5p, let-7c-5p	2	0.885286
PARD6B	2	let-7b-5p, let-7c-5p	6	1.47917
PAX3	2	let-7b-5p, let-7c-5p	2	1.10592
PCYT1B	2	let-7b-5p, let-7c-5p	2	1.29562
PDGFB	2	let-7b-5p, let-7c-5p	26	1.97222
PDPR	2	let-7b-5p, let-7c-5p	5	1.11987
PEX26	2	miR-1307-3p, miR-185-3p	NA	NA
PGM2L1	2	let-7b-5p, let-7c-5p	1	0.847255
PI4K2B	2	let-7b-5p, miR-1307-3p	3	1.02601
PIAS4	2	miR-1307-3p, miR-185-3p	NA	NA
PIGA	2	let-7b-5p, let-7c-5p	6	1.44898
PLA2G15	2	let-7b-5p, let-7c-5p	2	2.05202
PLA2G3	2	let-7b-5p, let-7c-5p	14	2.73076
PLDN	2	let-7b-5p, let-7c-5p	24	1.16776
PLEKHG6	2	let-7b-5p, let-7c-5p	1	5.54688
PLXND1	2	let-7b-5p, let-7c-5p	5	2.4315
POLR2D	2	let-7b-5p, let-7c-5p	51	2.17792
POLR2J2	2	let-7b-5p, let-7c-5p	5	2.04023
POLR3D	2	let-7b-5p, let-7c-5p	16	2.64926
PPARA	2	let-7b-5p, let-7c-5p	17	0.857487
PPARGC1A	2	let-7b-5p, let-7c-5p	14	1.01719
PPP1R12B	2	let-7b-5p, let-7c-5p	7	0.819862
PPP3CA	2	let-7b-5p, let-7c-5p	38	1.42
PRDM1	2	let-7b-5p, let-7c-5p	1	1.5708
PRKAB2	2	let-7b-5p, let-7c-5p	22	0.946667
PRPF38B	2	let-7b-5p, let-7c-5p	1	2.00565
PTPRU	2	let-7b-5p, let-7c-5p	2	2.44828
PXMP4	2	let-7b-5p, let-7c-5p	1	1.1755
QARS	2	let-7b-5p, let-7c-5p	6	16.9047
RAB11FIP4	2	let-7b-5p, let-7c-5p	1	0.946667
RAB22A	2	let-7b-5p, let-7c-5p	1	0.851319
RAG1	2	let-7b-5p, let-7c-5p	1	1.25442
RALB	2	let-7b-5p, let-7c-5p	11	2.73076
RANBP10	2	let-7b-5p, let-7c-5p	1	1.10248
RANBP2	2	let-7b-5p, let-7c-5p	43	3.1982
RASGRP1	2	let-7b-5p, let-7c-5p	18	2.13855
RB1	2	let-7b-5p, let-7c-5p	51	1.95055
RDH10	2	let-7b-5p, let-7c-5p	2	2.01705
RDX	2	let-7b-5p, let-7c-5p	6	1.70673
RICTOR	2	let-7b-5p, let-7c-5p	25	1.05341
RNF144B	2	let-7b-5p, let-7c-5p	5	1.3447
RNF5	2	let-7b-5p, let-7c-5p	1	7.39584
RNF7	2	let-7b-5p, let-7c-5p	1	2.38255
RNF8	2	let-7b-5p, let-7c-5p	1	1.11987
RNMT	2	let-7b-5p, let-7c-5p	11	1.00567
RORC	2	let-7b-5p, let-7c-5p	4	2.15152
RPS6KA3	2	let-7b-5p, let-7c-5p	52	0.922079
RRM2	2	let-7b-5p, let-7c-5p	14	2.29032
SCD	2	let-7b-5p, let-7c-5p	2	1.2116
SCN5A	2	let-7b-5p, let-7c-5p	4	1.32463
SEC24C	2	let-7b-5p, let-7c-5p	12	2.79528
SEMA4C	2	let-7b-5p, let-7c-5p	1	3.22726
SEMA4F	2	let-7b-5p, let-7c-5p	1	1.69857
SENP2	2	let-7b-5p, let-7c-5p	2	2.13855
SGCD	2	let-7b-5p, let-7c-5p	4	0.883085
SH2B3	2	let-7b-5p, let-7c-5p	8	1.22414
SLC1A4	2	let-7b-5p, let-7c-5p	4	1.5368
SLC20A1	2	let-7b-5p, let-7c-5p	4	3.51484
SLC26A9	2	let-7b-5p, let-7c-5p	4	1.71498
SLC2A12	2	let-7b-5p, let-7c-5p	4	1.40316
SLC30A7	2	let-7b-5p, let-7c-5p	8	1.13419
SLC31A1	2	let-7b-5p, let-7c-5p	4	1.08563
SLC35D2	2	let-7b-5p, let-7c-5p	4	2.95833
SLC4A4	2	let-7b-5p, let-7c-5p	6	1.12342
SLC5A9	2	let-7b-5p, let-7c-5p	4	3.73684
SLC8A2	2	let-7b-5p, let-7c-5p	10	3.28703
SLC9A9	2	let-7b-5p, let-7c-5p	4	2.13855
SMAD2	2	let-7b-5p, let-7c-5p	19	0.901015
SMARCC1	2	let-7b-5p, let-7c-5p	2	1.39216
SMC1A	2	let-7b-5p, let-7c-5p	17	0.849283
SMUG1	2	let-7b-5p, let-7c-5p	13	2.84001
SNAP23	2	let-7b-5p, let-7c-5p	4	2.11309
SOCS4	2	let-7b-5p, let-7c-5p	3	1.03198
SOX4	2	miR-331-3p, miR-185-3p	NA	NA
SPSB4	2	let-7b-5p, let-7c-5p	4	2.27564
SPTBN4	2	let-7b-5p, let-7c-5p	5	2.2327
SSH1	2	let-7b-5p, let-7c-5p	3	5.14493
ST3GAL3	2	miR-210-3p, miR-331-3p	3	1.52361
STARD13	2	let-7b-5p, let-7c-5p	3	1.50424
STAT3	2	let-7b-5p, let-7c-5p	51	1.38672
STEAP3	2	let-7b-5p, let-7c-5p	5	2.05202
STX17	2	let-7b-5p, let-7c-5p	1	2.24684
STX3	2	let-7b-5p, let-7c-5p	4	2.02857
SYNGAP1	2	miR-210-3p, miR-331-3p	1	1.00567
SYT1	2	let-7b-5p, let-7c-5p	12	1.33459
TAF5	2	let-7b-5p, let-7c-5p	16	2.73076
TAF9B	2	let-7b-5p, let-7c-5p	1	1.65116
TARBP2	2	let-7b-5p, let-7c-5p	2	2.19136
TGDS	2	let-7b-5p, let-7c-5p	1	4.49365
THOC2	2	let-7b-5p, let-7c-5p	2	4.08047
TNFAIP3	2	let-7b-5p, let-7c-5p	13	1.75743
TNFRSF1B	2	let-7b-5p, let-7c-5p	12	1.99438
TNFSF9	2	let-7b-5p, let-7c-5p	1	4.67106
TNKS	2	let-7b-5p, let-7c-5p	2	0.931758
TOB2	2	let-7b-5p, let-7c-5p	1	1.2724
TP53	2	let-7b-5p, let-7c-5p	64	2.3052
TPP1	2	let-7b-5p, let-7c-5p	4	2.05202
TSC1	2	let-7b-5p, let-7c-5p	16	0.991621
UBE2G2	2	let-7b-5p, let-7c-5p	8	1.84896
ULK2	2	let-7b-5p, let-7c-5p	3	1.61364
USP6	2	let-7b-5p, let-7c-5p	1	1.30037
UTRN	2	let-7b-5p, let-7c-5p	1	1.84896
VANGL2	2	let-7b-5p, let-7c-5p	1	1.38132
VEZT	2	let-7c-5p, miR-1307-3p	NA	NA
WARS2	2	let-7b-5p, let-7c-5p	5	2.10059
WNT1	2	let-7b-5p, let-7c-5p	19	3.44661
XRN1	2	let-7b-5p, let-7c-5p	9	1.09231
XYLT1	2	let-7b-5p, let-7c-5p	3	1.01719
YOD1	2	let-7b-5p, let-7c-5p	1	1.01429
ZBTB7A	2	miR-331-3p, miR-185-3p	1	0.841232
ZFYVE16	2	let-7b-5p, let-7c-5p	6	2.06395
ZFYVE28	2	let-7b-5p, let-7c-5p	1	3.08695
ZNF200	2	let-7b-5p, let-7c-5p	2	2.21875
ZNF215	2	let-7b-5p, let-7c-5p	2	3.08695
ZNF248	2	let-7b-5p, let-7c-5p	2	1.87831
ZNF282	2	let-7b-5p, let-7c-5p	2	1.93989
ZNF354A	2	let-7b-5p, let-7c-5p	2	8.45238
ZNF431	2	let-7c-5p, miR-1307-3p	2	1.00852
ZNF652	2	miR-331-3p, miR-1307-3p	NA	NA
ABCB5	1	miR-1307-3p	NA	NA
ABHD2	1	miR-1307-3p	NA	NA
ABI2	1	miR-8084	NA	NA
ABT1	1	miR-8084	NA	NA
ACSL4	1	miR-8084	NA	NA
ACSS2	1	let-7c-5p	9	1.38672
ACTB	1	miR-1307-3p	NA	NA
ACTG1	1	miR-1307-3p	NA	NA
ADIPOQ	1	let-7b-5p	5	0.659852
ADRBK2	1	miR-185-3p	NA	NA
AKAP2	1	miR-185-3p	NA	NA
AKR1D1	1	miR-1307-3p	NA	NA
ANKRD33B	1	miR-8084	NA	NA
AP2A1	1	miR-331-3p	29	2.81746
AP2S1	1	let-7b-5p	25	3.41346
AP3S1	1	miR-331-3p	5	2.01704
APOPT1	1	miR-1307-3p	NA	NA
APPBP2	1	let-7c-5p	1	0.483652
ARF5	1	miR-331-3p	1	3.06035
ARHGAP40	1	miR-185-3p	NA	NA
ARHGEF39	1	miR-1307-3p	NA	NA
ARPC3	1	miR-8084	NA	NA
ASAP1	1	let-7b-5p	4	0.647811
ASB6	1	miR-185-3p	NA	NA
ATG14	1	miR-1307-3p	NA	NA
ATG4B	1	let-7b-5p	1	1.1755
ATP1B4	1	miR-331-3p	8	0.833333
ATP6V1C1	1	let-7b-5p	12	0.556426
AVPR1A	1	miR-8084	NA	NA
B4GALT2	1	miR-331-3p	11	1.50424
B4GALT5	1	miR-331-3p	7	0.739584
BAG4	1	miR-8084	NA	NA
BAIAP2	1	miR-331-3p	7	1.19932
BARHL1	1	miR-185-3p	NA	NA
BBS9	1	miR-8084	NA	NA
BBX	1	miR-8084	NA	NA
BCL2L14	1	miR-331-3p	1	1.79292
BCL2L2	1	let-7b-5p	1	0.523599
BMP1	1	miR-331-3p	4	0.667293
BTN3A2	1	miR-1307-3p	NA	NA
BUB1B	1	let-7b-5p	16	5.07143
C11orf84	1	miR-1307-3p	NA	NA
C16orf45	1	miR-1307-3p	NA	NA
C17orf75	1	miR-1307-3p	NA	NA
C19orf52	1	miR-1307-3p	NA	NA
C1orf64	1	miR-1307-3p	NA	NA
C3	1	miR-1307-3p	NA	NA
C4ORF32	1	miR-8084	NA	NA
C6orf132	1	miR-1307-3p	NA	NA
C7orf55-LUC7L2	1	miR-1307-3p	NA	NA
C7orf65	1	miR-1307-3p	NA	NA
C8orf17	1	miR-1307-3p	NA	NA
C8orf37	1	miR-8084	NA	NA
CACNA1C	1	miR-185-3p	NA	NA
CACNB1	1	miR-331-3p	12	0.934209
CALD1	1	let-7b-5p	3	0.620629
CAMSAP2	1	miR-8084	NA	NA
CAPZA2	1	miR-1307-3p	NA	NA
CASC3	1	miR-331-3p	6	0.724491
CASP2	1	miR-8084	NA	NA
CCDC142	1	miR-1307-3p	NA	NA
CCL16	1	let-7b-5p	10	2.04023
CCR6	1	miR-1307-3p	NA	NA
CCS	1	miR-1307-3p	NA	NA
CCT6A	1	miR-8084	NA	NA
CD34	1	miR-331-3p	8	1.0503
CDK4	1	miR-1307-3p	NA	NA
CDK6	1	let-7b-5p	21	0.352883
CDKN3	1	miR-1307-3p	NA	NA
CELF1	1	miR-8084	NA	NA
CENPB	1	miR-331-3p	1	1.64351
CENPBD1	1	miR-1307-3p	NA	NA
CERS1	1	miR-185-3p	NA	NA
CHAD	1	miR-210-3p	2	3.77659
CHN1	1	miR-210-3p	5	2.30519
CIAO1	1	miR-1307-3p	NA	NA
CIC	1	miR-1307-3p	NA	NA
CLDN11	1	miR-331-3p	8	1.19932
CNBP	1	miR-185-3p	NA	NA
CNKSR3	1	miR-1307-3p	NA	NA
CNOT3	1	miR-185-3p	NA	NA
CNOT6	1	let-7b-5p	6	0.493056
COMMD9	1	miR-1307-3p	NA	NA
CPSF2	1	miR-331-3p	16	0.891959
CRISPLD2	1	miR-1307-3p	NA	NA
CSF1	1	miR-210-3p	8	1.12342
CYP1A1	1	miR-8084	NA	NA
DAG1	1	miR-331-3p	6	0.643117
DCN	1	let-7b-5p	2	1.92935
DDIT4	1	miR-8084	NA	NA
DDX39B	1	miR-185-3p	NA	NA
DIP2A	1	miR-1307-3p	NA	NA
DIS3L	1	miR-1307-3p	NA	NA
DNAJC22	1	miR-1307-3p	NA	NA
DNAJC28	1	miR-1307-3p	NA	NA
DOCK7	1	miR-1307-3p	NA	NA
DONSON	1	miR-8084	NA	NA
DSG3	1	miR-1307-3p	NA	NA
DYNC1LI2	1	miR-331-3p	2	0.607876
E2F1	1	miR-331-3p	51	1.1755
E2F3	1	miR-210-3p	28	0.510057
EDARADD	1	miR-1307-3p	NA	NA
EFNA3	1	miR-210-3p	2	1.27698
EIF5A2	1	miR-331-3p	4	0.473333
ELN	1	miR-331-3p	1	0.964674
ELOVL6	1	miR-210-3p	6	0.536254
EMB	1	miR-8084	NA	NA
ENDOD1	1	miR-8084	NA	NA
EPB41L1	1	miR-210-3p	7	0.549535
ERAP2	1	miR-1307-3p	NA	NA
ERBB2	1	miR-331-3p	20	3.11403
ERBB4	1	miR-331-3p	4	0.419621
ERC1	1	miR-1307-3p	NA	NA
ERGIC1	1	miR-1307-3p	NA	NA
ESF1	1	miR-1307-3p	NA	NA
EXOSC10	1	miR-1307-3p	NA	NA
FADS6	1	miR-8084	NA	NA
FAM120AOS	1	miR-1307-3p	NA	NA
FAM125B	1	let-7b-5p	1	0.618467
FAM151B	1	miR-185-3p	NA	NA
FAM216B	1	miR-8084	NA	NA
FAM71F2	1	miR-1307-3p	NA	NA
FARSA	1	miR-185-3p	NA	NA
FBXO28	1	miR-8084	NA	NA
FBXW2	1	miR-331-3p	4	0.368257
FERMT2	1	miR-8084	NA	NA
FGF5	1	miR-8084	NA	NA
FGFR1	1	miR-1307-3p	NA	NA
FLNC	1	miR-210-3p	5	2.06395
FMN1	1	miR-1307-3p	NA	NA
FOLR1	1	miR-185-3p	NA	NA
FOXK1	1	miR-1307-3p	NA	NA
FOXL2	1	miR-8084	NA	NA
FXN	1	miR-1307-3p	NA	NA
G6PC	1	miR-1307-3p	NA	NA
GABPB1	1	miR-1307-3p	NA	NA
GATA4	1	miR-331-3p	10	1.33459
GATA6	1	miR-1307-3p	NA	NA
GBP4	1	miR-1307-3p	NA	NA
GGT7	1	miR-331-3p	11	1.3447
GINM1	1	miR-1307-3p	NA	NA
GJD3	1	miR-1307-3p	NA	NA
GLUL	1	let-7b-5p	11	0.975275
GLYAT	1	miR-1307-3p	NA	NA
GMDS	1	miR-1307-3p	NA	NA
GNB2	1	miR-331-3p	48	2.64925
GNB4	1	miR-1307-3p	NA	NA
GNE	1	miR-1307-3p	NA	NA
GPATCH8	1	miR-8084	NA	NA
GPR137C	1	miR-8084	NA	NA
GPR39	1	miR-210-3p	4	2.61029
GSTM3	1	miR-1307-3p	NA	NA
H2AFY	1	miR-210-3p	2	1.8883
HELZ	1	miR-8084	NA	NA
HEYL	1	miR-1307-3p	NA	NA
HIF1AN	1	let-7b-5p	2	0.677481
HINFP	1	miR-1307-3p	NA	NA
HIST1H1B	1	miR-185-3p	NA	NA
HIST1H2AH	1	miR-1307-3p	NA	NA
HOOK3	1	miR-1307-3p	NA	NA
HPSE	1	miR-1307-3p	NA	NA
HS3ST1	1	miR-1307-3p	NA	NA
HSD17B12	1	miR-1307-3p	NA	NA
HSP90AB1	1	miR-185-3p	NA	NA
HSPA14	1	miR-185-3p	NA	NA
IGF2	1	miR-8084	NA	NA
IL10RB	1	miR-1307-3p	NA	NA
IL12RB2	1	let-7b-5p	8	1.39764
IL6R	1	miR-1307-3p	NA	NA
INHBB	1	miR-210-3p	6	0.975275
INO80D	1	miR-8084	NA	NA
INSL4	1	miR-8084	NA	NA
IQGAP2	1	let-7c-5p	1	1.75742
IRF1	1	miR-1307-3p	NA	NA
ISG20L2	1	miR-1307-3p	NA	NA
ITIH5	1	miR-1307-3p	NA	NA
JUN	1	miR-8084	NA	NA
KCNA7	1	miR-331-3p	3	0.857489
KCNH7	1	miR-331-3p	3	2.8629
KCNJ6	1	miR-1307-3p	NA	NA
KCNQ2	1	miR-331-3p	7	2.95833
KDM5A	1	miR-1307-3p	NA	NA
KIAA1614	1	miR-1307-3p	NA	NA
KIAA1919	1	miR-1307-3p	NA	NA
KIF23	1	miR-331-3p	9	1.70673
KLHL42	1	miR-8084	NA	NA
KLHL7	1	miR-1307-3p	NA	NA
KRAS	1	let-7b-5p	78	0.533033
KRBA2	1	miR-1307-3p	NA	NA
LDLR	1	miR-1307-3p	NA	NA
LEP	1	miR-331-3p	16	0.595638
LIMK2	1	let-7b-5p	10	1.03197
LIMS1	1	miR-1307-3p	NA	NA
LOH12CR1	1	miR-1307-3p	NA	NA
LRRC8B	1	miR-1307-3p	NA	NA
LUC7L2	1	miR-1307-3p	NA	NA
MAFK	1	miR-331-3p	3	0.870098
MAGI2	1	miR-210-3p	3	0.825581
MAP2K7	1	miR-331-3p	44	1.19932
MAP3K12	1	miR-331-3p	3	1.49159
MAP3K9	1	miR-8084	NA	NA
MAP7	1	miR-1307-3p	NA	NA
MAPK7	1	miR-8084	NA	NA
MAVS	1	miR-1307-3p	NA	NA
MCTS1	1	miR-1307-3p	NA	NA
MED13	1	miR-8084	NA	NA
MED7	1	miR-1307-3p	NA	NA
MELK	1	miR-1307-3p	NA	NA
METTL14	1	miR-1307-3p	NA	NA
MINA	1	miR-331-3p	1	0.814221
MKNK2	1	miR-185-3p	NA	NA
MLEC	1	miR-331-3p	4	0.491689
MRI1	1	miR-1307-3p	NA	NA
MRPL36	1	miR-1307-3p	NA	NA
MRPL37	1	miR-1307-3p	NA	NA
MSANTD4	1	miR-1307-3p	NA	NA
MTHFSD	1	miR-185-3p	NA	NA
MTMR10	1	miR-1307-3p	NA	NA
MURC	1	miR-1307-3p	NA	NA
MYBPC1	1	miR-8084	NA	NA
MYC	1	let-7c-5p	57	4.4375
N4BP2	1	miR-8084	NA	NA
NAV1	1	miR-8084	NA	NA
NCAM1	1	miR-210-3p	13	0.536254
NEK6	1	miR-1307-3p	NA	NA
NF2	1	miR-185-3p	NA	NA
NFAT5	1	miR-210-3p	6	0.34668
NHS	1	miR-8084	NA	NA
NKAP	1	miR-1307-3p	NA	NA
NMUR2	1	let-7b-5p	9	2.04023
NPTXR	1	miR-1307-3p	NA	NA
NQO2	1	miR-1307-3p	NA	NA
NR3C2	1	miR-210-3p	4	0.591667
NRBP1	1	miR-8084	NA	NA
NUDT21	1	miR-8084	NA	NA
NUFIP2	1	miR-8084	NA	NA
OAZ2	1	miR-331-3p	3	1.16013
OGFOD1	1	miR-1307-3p	NA	NA
OPHN1	1	miR-8084	NA	NA
OPTN	1	miR-1307-3p	NA	NA
ORC6	1	miR-1307-3p	NA	NA
OXA1L	1	miR-1307-3p	NA	NA
P2RX1	1	let-7b-5p	6	1.58483
PABPN1	1	miR-331-3p	17	1.22414
PACS1	1	miR-1307-3p	NA	NA
PAK2	1	miR-8084	NA	NA
PALM2-AKAP2	1	miR-185-3p	NA	NA
PAQR5	1	let-7c-5p	1	0.574434
PARP15	1	miR-8084	NA	NA
PAWR	1	miR-8084	NA	NA
PCDHA6	1	miR-1307-3p	NA	NA
PDLIM3	1	miR-1307-3p	NA	NA
PEX5L	1	miR-1307-3p	NA	NA
PHLDA3	1	miR-1307-3p	NA	NA
PHLPP	1	miR-331-3p	14	1.54348
PHLPP1	1	miR-1307-3p	NA	NA
PIM3	1	miR-185-3p	NA	NA
PLCG1	1	miR-8084	NA	NA
PLEKHM3	1	miR-1307-3p	NA	NA
PLK3	1	miR-331-3p	4	0.597643
PLXNA1	1	miR-331-3p	8	0.785398
PMAIP1	1	miR-8084	NA	NA
PNMAL1	1	miR-1307-3p	NA	NA
PNPT1	1	miR-1307-3p	NA	NA
POC1A	1	miR-1307-3p	NA	NA
POLQ	1	miR-1307-3p	NA	NA
POLR3G	1	miR-185-3p	NA	NA
POLR3H	1	miR-331-3p	15	0.785398
POMGNT1	1	miR-185-3p	NA	NA
PPIA	1	miR-1307-3p	NA	NA
PPP1R11	1	miR-185-3p	NA	NA
PPP2CA	1	miR-185-3p	NA	NA
PPP2R4	1	miR-331-3p	3	1.30515
PPP5D1	1	miR-1307-3p	NA	NA
PROSER2	1	miR-1307-3p	NA	NA
PRPF4	1	miR-1307-3p	NA	NA
PSAP	1	miR-210-3p	5	1.67453
PSMB2	1	miR-1307-3p	NA	NA
PSMB5	1	miR-1307-3p	NA	NA
PSMB6	1	miR-185-3p	NA	NA
PSME1	1	miR-331-3p	65	5.07143
PTAFR	1	miR-1307-3p	NA	NA
PTDSS2	1	miR-185-3p	NA	NA
PTGIR	1	miR-331-3p	14	1.9086
PTPN4	1	miR-8084	NA	NA
PTPRO	1	let-7b-5p	1	0.837263
QKI	1	miR-8084	NA	NA
QRSL1	1	miR-1307-3p	NA	NA
RAB10	1	miR-1307-3p	NA	NA
RAB27A	1	miR-1307-3p	NA	NA
RAB40B	1	miR-1307-3p	NA	NA
RAB9A	1	miR-1307-3p	NA	NA
RALA	1	miR-331-3p	13	0.853365
RAP2A	1	miR-8084	NA	NA
RARA	1	miR-331-3p	11	1.3447
RARG	1	miR-331-3p	3	1.1755
RCAN2	1	miR-210-3p	2	0.874386
RGS6	1	miR-185-3p	NA	NA
RHBDL2	1	miR-1307-3p	NA	NA
RHOG	1	miR-331-3p	18	2.5
RLN2	1	miR-8084	NA	NA
RNF11	1	miR-1307-3p	NA	NA
RNF222	1	miR-1307-3p	NA	NA
ROBO2	1	miR-8084	NA	NA
RPL34	1	miR-1307-3p	NA	NA
RPS28	1	miR-1307-3p	NA	NA
RSBN1L	1	miR-1307-3p	NA	NA
RSPH3	1	miR-1307-3p	NA	NA
RSU1	1	miR-331-3p	4	0.997192
RUNX3	1	miR-210-3p	1	1.02012
SALL3	1	miR-8084	NA	NA
SCAF4	1	miR-185-3p	NA	NA
SCN2B	1	miR-185-3p	NA	NA
SCO1	1	miR-1307-3p	NA	NA
SDHC	1	miR-8084	NA	NA
SEC62	1	let-7b-5p	2	0.539514
SEMA3E	1	miR-1307-3p	NA	NA
SEMA3F	1	miR-185-3p	NA	NA
SEMA5B	1	miR-210-3p	1	1.44309
SERF1A	1	miR-185-3p	NA	NA
SERF1B	1	miR-185-3p	NA	NA
SETD2	1	miR-210-3p	1	1.7402
SF3B1	1	miR-1307-3p	NA	NA
SF3B5	1	miR-1307-3p	NA	NA
SFT2D2	1	miR-185-3p	NA	NA
SGOL1	1	miR-1307-3p	NA	NA
SGPP2	1	miR-1307-3p	NA	NA
SHANK2	1	miR-1307-3p	NA	NA
SHANK3	1	miR-331-3p	1	0.8875
SHISA9	1	miR-8084	NA	NA
SIGLEC14	1	miR-8084	NA	NA
SLC10A3	1	miR-185-3p	NA	NA
SLC10A6	1	miR-1307-3p	NA	NA
SLC17A7	1	miR-331-3p	8	1.13057
SLC1A2	1	miR-210-3p	8	0.338095
SLC1A5	1	miR-1307-3p	NA	NA
SLC25A32	1	let-7c-5p	4	1.33459
SLC25A51	1	miR-1307-3p	NA	NA
SLC27A1	1	miR-185-3p	NA	NA
SLC30A3	1	miR-331-3p	6	1.28623
SLC35A2	1	let-7b-5p	4	1.14516
SLC35E1	1	miR-1307-3p	NA	NA
SLC43A2	1	miR-1307-3p	NA	NA
SLC47A1	1	miR-1307-3p	NA	NA
SLC8A3	1	miR-210-3p	10	1.16776
SMARCD1	1	miR-331-3p	1	0.939154
SMG1	1	miR-1307-3p	NA	NA
SMYD4	1	miR-1307-3p	NA	NA
SNRPA	1	miR-1307-3p	NA	NA
SNRPD1	1	miR-1307-3p	NA	NA
SNX22	1	miR-1307-3p	NA	NA
SP110	1	miR-1307-3p	NA	NA
SPC25	1	miR-8084	NA	NA
SR140	1	miR-331-3p	1	0.531437
SRGAP2	1	miR-331-3p	8	0.515988
SRGAP3	1	let-7c-5p	8	0.416667
SSH2	1	let-7b-5p	1	0.461039
SSR1	1	miR-331-3p	5	0.806819
ST3GAL2	1	miR-1307-3p	NA	NA
STAC	1	miR-185-3p	NA	NA
STAT6	1	miR-210-3p	13	1.70673
STIM1	1	miR-331-3p	6	0.901015
STK39	1	let-7b-5p	1	1.03801
STUB1	1	miR-331-3p	7	2.39866
STX16	1	miR-8084	NA	NA
STXBP2	1	miR-1307-3p	NA	NA
SWSAP1	1	miR-1307-3p	NA	NA
SYNGR2	1	miR-185-3p	NA	NA
SYNRG	1	miR-1307-3p	NA	NA
TAGLN	1	let-7b-5p	1	2.8629
TAOK2	1	miR-331-3p	2	1.40873
TARP	1	miR-8084	NA	NA
TAS2R4	1	miR-8084	NA	NA
TAS2R5	1	miR-1307-3p	NA	NA
TECPR1	1	miR-1307-3p	NA	NA
TEP1	1	miR-1307-3p	NA	NA
TET3	1	miR-185-3p	NA	NA
TEX261	1	miR-185-3p	NA	NA
TFPI	1	miR-185-3p	NA	NA
THBS2	1	miR-1307-3p	NA	NA
THRA	1	miR-185-3p	NA	NA
TIMM8A	1	miR-185-3p	NA	NA
TINF2	1	miR-331-3p	6	1.53018
TMEM106B	1	miR-8084	NA	NA
TMEM109	1	miR-185-3p	NA	NA
TMEM63C	1	miR-185-3p	NA	NA
TMIGD2	1	miR-1307-3p	NA	NA
TMLHE	1	miR-331-3p	4	1.16776
TNFAIP8L1	1	miR-1307-3p	NA	NA
TNFSF14	1	miR-1307-3p	NA	NA
TNRC18	1	miR-1307-3p	NA	NA
TOMM40	1	miR-331-3p	1	3.62245
TOR1A	1	miR-210-3p	1	1.69048
TPCN2	1	miR-1307-3p	NA	NA
TPGS1	1	miR-1307-3p	NA	NA
TRIM56	1	miR-8084	NA	NA
TRIM72	1	miR-1307-3p	NA	NA
TRIP10	1	miR-185-3p	NA	NA
TRMT10B	1	miR-1307-3p	NA	NA
TSPAN14	1	miR-1307-3p	NA	NA
TSPAN6	1	miR-1307-3p	NA	NA
TUBB2A	1	miR-8084	NA	NA
TUBD1	1	miR-1307-3p	NA	NA
TXNRD3NB	1	miR-185-3p	NA	NA
U2SURP	1	miR-185-3p	NA	NA
UBE2I	1	miR-331-3p	10	1.3447
UGGT1	1	miR-1307-3p	NA	NA
UNK	1	miR-185-3p	NA	NA
UNKL	1	miR-8084	NA	NA
USP37	1	miR-185-3p	NA	NA
USP49	1	miR-1307-3p	NA	NA
VCP	1	miR-331-3p	1	2.13856
VPS18	1	miR-1307-3p	NA	NA
VPS37C	1	miR-185-3p	NA	NA
VSIG1	1	miR-1307-3p	NA	NA
VSIG2	1	miR-1307-3p	NA	NA
VSTM4	1	miR-1307-3p	NA	NA
WBSCR16	1	miR-185-3p	NA	NA
WDR31	1	miR-1307-3p	NA	NA
WDR92	1	miR-1307-3p	NA	NA
XKR9	1	miR-8084	NA	NA
YBX1	1	miR-1307-3p	NA	NA
YEATS4	1	miR-8084	NA	NA
YIPF5	1	miR-1307-3p	NA	NA
ZBTB25	1	miR-1307-3p	NA	NA
ZBTB43	1	miR-1307-3p	NA	NA
ZFHX4	1	miR-8084	NA	NA
ZFP82	1	miR-1307-3p	NA	NA
ZMAT3	1	miR-8084	NA	NA
ZNF101	1	miR-1307-3p	NA	NA
ZNF207	1	miR-1307-3p	NA	NA
ZNF284	1	miR-1307-3p	NA	NA
ZNF333	1	miR-1307-3p	NA	NA
ZNF417	1	miR-1307-3p	NA	NA
ZNF419	1	miR-1307-3p	NA	NA
ZNF430	1	miR-1307-3p	NA	NA
ZNF439	1	miR-1307-3p	NA	NA
ZNF485	1	miR-1307-3p	NA	NA
ZNF561	1	miR-1307-3p	NA	NA
ZNF621	1	miR-8084	NA	NA
ZNF655	1	miR-1307-3p	NA	NA
ZNF682	1	miR-1307-3p	NA	NA
ZNF695	1	miR-1307-3p	NA	NA
ZNF766	1	miR-8084	NA	NA
ZNF841	1	miR-1307-3p	NA	NA
ZNF85	1	miR-1307-3p	NA	NA
PID: Pathway Interaction Database, O/E: ratio of Observed vs Expected.
