# Supplementary material for: Circulating microRNAs are associated with Pulmonary Hypertension and Development of Chronic Lung Disease in Congenital Diaphragmatic Hernia
Source: Sci Rep. 2018 Jul 16;8:10735. doi: 10.1038/s41598-018-29153-8 (PMC6048121; doi:10.1038/s41598-018-29153-8)
Supplement: Supplementary file 5 — Supplementary Dataset 4 [file 41598_2018_29153_MOESM5_ESM.xlsx]

## Sheet: Pathways
Supplementary Table 4 to Herrera-Rivero et al.: Circulating microRNAs are associated with Pulmonary Hypertension and Development of Chronic Lung Disease in Congenital Diaphragmatic Hernia.: Top pathways enriched (FDR<0.01, minimun Proteins from Module=3) in the protein-protein interaction network of shared target genes.
Module	Pathway	Proteins in Pathway (Ratio)	Proteins in Pathway (#)	Proteins from Module	% from Pathway	p-value	FDR	Nodes
All	Pathways in cancer(K)	0.0389	397	36	9.06801	5.9719e-13	4.24e-10	RB1,DAPK1,ADCY9,TP53,PDGFB,FZD4,IGF1,CDKN1A,APC2,NRAS,EGLN3,EGLN2,STAT3,FAS,IGF1R,CCND1,COL4A2,COL4A1,COL4A6,COL4A5,RASGRP1,DVL3,WNT1,SMAD2,IL6,FGF11,BCL2L1,FASLG,CASP3,CHUK,TGFBR1,RALB,CBL,GNG5,E2F2,MAPK1
All	PI3K-Akt signaling pathway(K)	0.0338	345	33	9.56522	1.5035e-12	5.3373e-10	MYB,TP53,PDGFB,COL24A1,INSR,IGF1,COL1A1,COL1A2,CDKN1A,OSMR,NRAS,COL3A1,IGF1R,CCND2,CCND1,TSC1,COL4A2,COL4A1,COL4A6,COL4A5,IL6,COL5A2,FGF11,BCL2L1,ITGB3,FASLG,GHR,ITGB8,CHUK,NGF,THBS1,GNG5,MAPK1
All	MAPK signaling pathway(K)	0.025	255	28	10.9804	3.6883e-12	8.7043e-10	RPS6KA3,TP53,PDGFB,NLK,PPP3CA,DUSP4,DUSP3,DUSP1,DUSP9,PAK1,NRAS,MAP4K3,MAP4K4,MAP3K3,MAP3K1,FAS,CACNA1D,RASGRP1,CACNA1E,FGF11,FASLG,DUSP16,CASP3,CHUK,NGF,TGFBR1,MAPK1,CACNG4
All	FoxO signaling pathway(K)	0.0131	134	18	13.4328	1.4823e-09	2.6237e-07	PRKAB2,NLK,INSR,IGF1,CDKN1A,IL10,NRAS,STAT3,IRS2,IGF1R,CCND2,CCND1,SMAD2,IL6,FASLG,CHUK,TGFBR1,MAPK1
All	Focal adhesion(K)	0.0203	207	21	10.1449	8.3393e-09	1.1842e-06	PDGFB,COL24A1,IGF1,COL1A1,COL1A2,VAV3,PAK1,COL3A1,IGF1R,CCND2,CCND1,COL4A2,COL4A1,COL4A6,COL4A5,COL5A2,ITGB3,ITGB8,PPP1R12B,THBS1,MAPK1
All	HTLV-I infection(K)	0.0253	258	23	8.91473	1.6862e-08	1.9897e-06	RB1,MYB,ADCY9,TP53,PDGFB,FZD4,CDKN1A,PPP3CA,APC2,NRAS,MAP3K3,MAP3K1,CCND2,CCND1,CREM,DVL3,WNT1,SMAD2,IL6,BCL2L1,CHUK,TGFBR1,E2F2
All	Proteoglycans in cancer(K)	0.0199	203	20	9.85222	3.0835e-08	2.9584e-06	TP53,FZD4,RDX,IGF1,CDKN1A,PAK1,NRAS,STAT3,FAS,IGF1R,CCND1,WNT1,SMAD2,ITGB3,FASLG,CASP3,PPP1R12B,CBL,THBS1,MAPK1
All	Hepatitis B(K)	0.0143	146	17	11.6438	3.3618e-08	2.9584e-06	RB1,TP53,EGR3,CDKN1A,IKBKE,NRAS,MAP3K1,STAT3,FAS,CCND1,IL6,FASLG,CASP3,CHUK,TGFBR1,E2F2,MAPK1
All	Ras signaling pathway(K)	0.0222	227	21	9.2511	3.9507e-08	3.0815e-06	SYNGAP1,PDGFB,PLA2G3,INSR,IGF1,GAB2,PAK1,NRAS,IGF1R,RAB5B,RASGRP1,ABL2,FGF11,BCL2L1,FASLG,CHUK,NGF,RALB,MLLT4,GNG5,MAPK1
All	Chronic myeloid leukemia(K)	0.0071	73	12	16.4384	1.0342e-07	7.343e-06	RB1,TP53,CDKN1A,GAB2,NRAS,CCND1,BCL2L1,CHUK,TGFBR1,CBL,E2F2,MAPK1
All	Amoebiasis(K)	0.0106	108	14	12.963	1.5811e-07	1.0119e-05	COL24A1,COL1A1,COL1A2,IL10,COL3A1,COL4A2,COL4A1,COL4A6,COL4A5,RAB5B,IL6,GNAL,COL5A2,CASP3
All	IL4-mediated signaling events(N)	0.0063	64	11	17.1875	2.2943e-07	1.3536e-05	MYB,COL1A1,COL1A2,IL10,IRS2,SOCS1,HMGA1,BCL2L1,ITGB3,OPRM1,CBL
All	Pancreatic cancer(K)	0.0065	66	11	16.6667	3.0987e-07	1.6733e-05	RB1,TP53,STAT3,CCND1,SMAD2,BCL2L1,CHUK,TGFBR1,RALB,E2F2,MAPK1
All	Bladder cancer(K)	0.004	41	9	21.9512	3.9958e-07	1.9979e-05	RB1,DAPK1,TP53,CDKN1A,NRAS,CCND1,THBS1,E2F2,MAPK1
All	TGF-beta signaling pathway(K)	0.0082	84	12	14.2857	4.5211e-07	2.1249e-05	ZFYVE16,GDF6,CHRD,SMAD2,TGFBR1,ACVR1B,THBS1,ACVR1C,MAPK1,E2F5,ACVR2B,ACVR2A
All	Beta3 integrin cell surface interactions(N)	0.0042	43	9	20.9302	5.9083e-07	2.5376e-05	PDGFB,COL1A1,COL1A2,COL4A1,COL4A6,COL4A5,ITGB3,HMGB1,THBS1
All	Melanoma(K)	0.007	71	11	15.493	6.2933e-07	2.5376e-05	RB1,TP53,PDGFB,IGF1,CDKN1A,NRAS,IGF1R,CCND1,FGF11,E2F2,MAPK1
All	ECM-receptor interaction(K)	0.0085	87	12	13.7931	6.5066e-07	2.5376e-05	COL24A1,COL1A1,COL1A2,COL3A1,COL4A2,COL4A1,COL4A6,COL4A5,COL5A2,ITGB3,ITGB8,THBS1
All	Signaling pathways regulating pluripotency of stem cells(K)	0.0139	142	15	10.5634	7.3767e-07	2.7294e-05	FZD4,IGF1,APC2,DUSP9,NRAS,STAT3,IGF1R,DVL3,WNT1,SMAD2,ACVR1B,ACVR1C,MAPK1,ACVR2B,ACVR2A
All	Glioma(K)	0.0064	65	10	15.3846	2.1784e-06	7.6244e-05	RB1,TP53,PDGFB,IGF1,CDKN1A,NRAS,IGF1R,CCND1,E2F2,MAPK1
All	cAMP signaling pathway(K)	0.0195	199	17	8.54271	2.3604e-06	7.7893e-05	HTR4,ADCY9,GRIN3A,VAV3,PPARA,PAK1,GABBR2,ADRB1,CACNA1D,ADRB2,HTR1E,ATP2A2,MLLT4,MAPK1,ATP2B4,ATP2B3,ATP2B1
All	p53 signaling pathway(K)	0.0067	68	10	14.7059	3.2324e-06	0.00010344	TP53,IGF1,CDKN1A,FAS,STEAP3,CCND2,CCND1,CASP3,THBS1,RRM2
All	AP-1 transcription factor network(N)	0.0069	70	10	14.2857	4.1596e-06	0.00012479	DMP1,MYB,TP53,COL1A2,IL10,EDN1,DUSP1,CCND1,IL6,ACTA1
All	Cell cycle(K)	0.0121	124	13	10.4839	4.4388e-06	0.00012873	RB1,TP53,ANAPC13,CDKN1A,CDC14B,CCND2,CCND1,CDC25A,SMAD2,SMC1A,ESPL1,E2F2,E2F5
All	Prostate cancer(K)	0.0087	89	11	12.3596	5.3739e-06	0.00015047	RB1,TP53,PDGFB,IGF1,CDKN1A,NRAS,IGF1R,CCND1,CHUK,E2F2,MAPK1
All	TNF receptor signaling pathway(N)	0.0045	46	8	17.3913	9.597e-06	0.00025912	MAP4K3,MAP4K4,MAP3K3,MAP3K1,NRK,TNFAIP3,CHUK,TNFRSF1B
All	Signaling by Activin(R)	0.0013	13	5	38.4615	1.1656e-05	0.00030076	SMAD2,ACVR1B,ACVR1C,ACVR2B,ACVR2A
All	Integrin signalling pathway(P)	0.0155	158	14	8.86076	1.2531e-05	0.00030076	COL1A1,COL1A2,NRAS,MAP3K3,COL3A1,COL4A2,COL4A1,COL4A6,COL4A5,COL5A2,ITGB3,ITGB8,COL15A1,MAPK6
All	Jak-STAT signaling pathway(K)	0.0155	158	14	8.86076	1.2531e-05	0.00030076	IL22RA1,CDKN1A,IL10,IL13,OSMR,STAT3,CCND2,CCND1,PIAS4,SOCS1,SOCS4,IL6,BCL2L1,GHR
All	Hypertrophic cardiomyopathy (HCM)(K)	0.0081	83	10	12.0482	1.7887e-05	0.00041139	PRKAB2,IGF1,DMD,CACNA1D,IL6,ITGB3,ATP2A2,SGCD,ITGB8,CACNG4
All	SHP2 signaling(N)	0.005	51	8	15.6863	1.9968e-05	0.00043929	PDGFB,PAG1,IGF1,GAB2,NRAS,IGF1R,IL6,MLLT4
All	cGMP-PKG signaling pathway(K)	0.0164	167	14	8.38323	2.2927e-05	0.00050439	ADCY9,INSR,PPP3CA,ADRB3,MEF2D,IRS2,ADRB1,CACNA1D,ADRB2,ATP2A2,MAPK1,ATP2B4,ATP2B3,ATP2B1
All	Small cell lung cancer(K)	0.0084	86	10	11.6279	2.4111e-05	0.00050634	RB1,TP53,CCND1,COL4A2,COL4A1,COL4A6,COL4A5,BCL2L1,CHUK,E2F2
All	Signaling by SCF-KIT(R)	0.0259	265	18	6.79245	2.5928e-05	0.00051856	SYNGAP1,PSME1,SPTBN4,PDGFB,CDKN1A,GAB2,DUSP9,NRAS,RICTOR,STAT3,CD86,IRS2,RASGRP1,SOCS1,CHUK,CBL,MAPK1,SH2B3
All	Cytokine-cytokine receptor interaction(K)	0.0259	265	18	6.79245	2.5928e-05	0.00051856	PDGFB,IL22RA1,CCR7,IL10,IL13,OSMR,CCL22,FAS,IL6,FASLG,GHR,TNFRSF1B,TGFBR1,ACVR1B,CCL7,CCL3,ACVR2B,ACVR2A
All	Adipocytokine signaling pathway(K)	0.0069	70	9	12.8571	2.8609e-05	0.00054357	PRKAB2,ACSL6,PPARGC1A,PPARA,STAT3,IRS2,ADIPOR2,CHUK,TNFRSF1B
All	Dilated cardiomyopathy(K)	0.0087	89	10	11.236	3.2109e-05	0.00061008	ADCY9,IGF1,DMD,ADRB1,CACNA1D,ITGB3,ATP2A2,SGCD,ITGB8,CACNG4
All	Protein digestion and absorption(K)	0.0088	90	10	11.1111	3.5236e-05	0.00063425	COL24A1,COL1A1,COL1A2,COL3A1,COL4A2,COL4A1,COL4A6,COL4A5,COL5A2,COL15A1
All	Extracellular matrix organization(R)	0.0243	248	17	6.85484	3.9019e-05	0.00070234	DMP1,PDGFB,COL24A1,COL1A1,COL1A2,DMD,COL3A1,COL4A2,COL4A1,COL4A6,COL4A5,COL5A2,ITGB3,CASP3,ITGB8,COL15A1,THBS1
All	Signaling by PDGF(R)	0.0296	302	19	6.29139	4.3097e-05	0.00073264	SYNGAP1,ADCY9,PSME1,SPTBN4,PDGFB,CDKN1A,DUSP9,NRAS,RICTOR,STAT3,CD86,IRS2,COL4A2,COL4A1,COL4A5,RASGRP1,CHUK,THBS1,MAPK1
All	ATF-2 transcription factor network(N)	0.0057	58	8	13.7931	4.9071e-05	0.00082962	RB1,PPARGC1A,COL24A1,DUSP1,CCND1,IL6,BCL2L1,MAPK1
All	btg family proteins and cell cycle regulation(B)	0.0009	9	4	44.4444	5.1851e-05	0.00082962	RB1,TP53,BTG2,CCND1
All	Signalling by NGF(R)	0.0382	390	22	5.64103	5.3718e-05	0.00085949	RPS6KA3,SYNGAP1,ADCY9,PSME1,SPTBN4,PDGFB,CDKN1A,DUSP4,VAV3,DUSP3,DUSP9,NRAS,RICTOR,STAT3,CD86,IRS2,RASGRP1,CASP3,CHUK,NGF,RALB,MAPK1
All	Neurotrophic factor-mediated Trk receptor signaling(N)	0.0059	60	8	13.3333	6.2019e-05	0.0009923	GIPC1,GAB2,NRAS,STAT3,CCND1,NGF,MAPK1,NTRK3
All	Signaling by NODAL(R)	0.0019	19	5	26.3158	6.9915e-05	0.0010487	SMAD2,ACVR1B,ACVR1C,ACVR2B,ACVR2A
All	Wnt signaling pathway(K)	0.0138	141	12	8.51064	7.6684e-05	0.0011503	TP53,NLK,FZD4,VANGL2,PPP3CA,APC2,NKD1,CCND2,CCND1,DVL3,WNT1,SENP2
All	TGF-beta signaling pathway(P)	0.0078	80	9	11.25	7.8942e-05	0.0011841	ZFYVE16,GDF6,SMAD2,TGFBR1,ACVR1B,ACVR1C,MAPK1,ACVR2B,ACVR2A
All	C-MYB transcription factor network(N)	0.0079	81	9	11.1111	8.6647e-05	0.0012131	MYB,NLK,COL1A2,CDKN1A,PPP3CA,NRAS,CCND1,WNT1,ATP2B1
All	fas signaling pathway (cd95)(B)	0.002	20	5	25	8.8775e-05	0.0012429	RB1,PAK1,MAP3K1,FASLG,MAPK1
All	Type II diabetes mellitus(K)	0.0047	48	7	14.5833	0.00010359	0.001383	INSR,IRS2,CACNA1D,CACNA1E,SOCS1,SOCS4,MAPK1
All	HIF-1 signaling pathway(K)	0.0101	103	10	9.70874	0.00010638	0.001383	INSR,IGF1,CDKN1A,EDN1,EGLN3,EGLN2,STAT3,IGF1R,IL6,MAPK1
All	AMPK signaling pathway(K)	0.0121	124	11	8.87097	0.00010652	0.0013848	PRKAB2,PPARGC1A,INSR,IGF1,IRS2,IGF1R,CCND1,TSC1,ADIPOR2,EEF2K,SCD
All	MicroRNAs in cancer(K)	0.0291	297	18	6.06061	0.00010943	0.0014226	DICER1,TP53,PDGFB,RDX,CDKN1A,APC2,NRAS,STAT3,IRS2,CCND2,CCND1,CDC25A,SOCS1,ITGB3,CASP3,THBS1,E2F2,MAPK1
All	Chagas disease (American trypanosomiasis)(K)	0.0102	104	10	9.61538	0.00011499	0.0014276	IL10,FAS,SMAD2,IL6,GNAL,FASLG,CHUK,TGFBR1,CCL3,MAPK1
All	Beta1 integrin cell surface interactions(N)	0.0065	66	8	12.1212	0.00011897	0.0014276	COL1A1,COL1A2,COL3A1,COL4A1,COL4A6,COL4A5,COL5A2,THBS1
All	Adrenergic signaling in cardiomyocytes(K)	0.0145	148	12	8.10811	0.00012013	0.0014415	ADCY9,CREM,ADRB1,CACNA1D,ADRB2,ATP2A2,SCN5A,MAPK1,CACNG4,ATP2B4,ATP2B3,ATP2B1
All	Calcium signaling pathway(K)	0.0175	179	13	7.26257	0.00018443	0.0022132	HTR4,ADCY9,PPP3CA,ADRB3,ADRB1,CACNA1D,ADRB2,CACNA1E,GNAL,ATP2A2,ATP2B4,ATP2B3,ATP2B1
All	Growth hormone receptor signaling(R)	0.0023	24	5	20.8333	0.00020587	0.0023194	STAT3,IRS2,SOCS1,GHR,MAPK1
All	Measles(K)	0.0131	134	11	8.20896	0.00020705	0.0023194	TP53,IKBKE,IL13,STAT3,FAS,CCND2,CCND1,IL6,TNFAIP3,FASLG,CHUK
All	double stranded rna induced gene expression(B)	0.0013	13	4	30.7692	0.00021085	0.0023194	TP53,MAP4K4,EIF2S2,CHUK
All	IFN-gamma pathway(N)	0.0039	40	6	15	0.00027931	0.0030724	DAPK1,MAP3K1,PIAS4,SOCS1,CBL,MAPK1
All	Oxidative stress response(P)	0.0039	40	6	15	0.00027931	0.0030724	DUSP4,DUSP3,DUSP1,DUSP9,MAP3K3,EEF2K
All	Regulation of actin cytoskeleton(K)	0.021	214	14	6.54206	0.0003017	0.0033187	PDGFB,RDX,APC2,VAV3,PAK1,NRAS,CFL2,SSH1,DIAPH2,FGF11,ITGB3,ITGB8,PPP1R12B,MAPK1
All	Viral myocarditis(K)	0.0057	58	7	12.069	0.00032454	0.0035634	DMD,CD86,CCND1,ABL2,EIF4G2,SGCD,CASP3
All	PDGFR-beta signaling pathway(N)	0.0117	120	10	8.33333	0.00035634	0.0035634	RPS6KA3,PDGFB,PAG1,PAK1,NRAS,STAT3,ITGB3,CBL,MLLT4,MAPK1
All	Neurotrophin signaling pathway(K)	0.0117	120	10	8.33333	0.00035634	0.0035634	RPS6KA3,TP53,NRAS,MAP3K3,MAP3K1,FASLG,NGF,MAPK1,SH2B3,NTRK3
All	Colorectal cancer(K)	0.0061	62	7	11.2903	0.0004812	0.004812	TP53,APC2,CCND1,SMAD2,CASP3,TGFBR1,MAPK1
All	Osteopontin-mediated events(N)	0.0028	29	5	17.2414	0.00048571	0.0048182	VAV3,MAP3K1,ITGB3,CHUK,MAPK1
All	Signaling by Interleukins(R)	0.0274	280	16	5.71429	0.0004992	0.0048182	SYNGAP1,PSME1,SPTBN4,PDGFB,GAB2,OSMR,DUSP9,NRAS,MAP3K3,STAT3,IRS2,RASGRP1,IL6,CHUK,CBL,MAPK1
All	Presenilin action in Notch and Wnt signaling(N)	0.0044	45	6	13.3333	0.00051761	0.0048182	NLK,NKD1,CCND1,DTX1,WNT1,MAPK1
All	Ras Pathway(P)	0.0062	63	7	11.1111	0.00052851	0.0048182	RPS6KA3,PAK1,NRAS,MAP3K1,STAT3,RALB,MAPK1
All	T cell receptor signaling pathway(K)	0.0102	104	9	8.65385	0.00053536	0.0048182	PPP3CA,VAV3,IL10,PAK1,NRAS,RASGRP1,CHUK,CBL,MAPK1
All	mTOR signaling pathway(N)	0.0063	64	7	10.9375	0.00057945	0.0052151	ULK2,PPARGC1A,NRAS,RICTOR,TSC1,EEF2K,MAPK1
All	Apoptosis(K)	0.0083	85	8	9.41176	0.00063403	0.0055778	TP53,PPP3CA,FAS,BCL2L1,FASLG,CASP3,CHUK,NGF
All	Integrins in angiogenesis(N)	0.0046	47	6	12.766	0.00064824	0.0055778	IGF1,VAV3,IGF1R,ITGB3,CBL,MAPK1
All	Regulation of p38-alpha and p38-beta(N)	0.003	31	5	16.129	0.00065456	0.0055778	DUSP1,PAK1,MAP3K3,DUSP16,RALB
All	EPHA forward signaling(N)	0.003	31	5	16.129	0.00065456	0.0055778	EPHA4,EPHA3,VAV3,ARHGEF15,CBL
All	Platelet activation(K)	0.0127	130	10	7.69231	0.00065798	0.0055778	ADCY9,COL24A1,COL1A1,COL1A2,COL3A1,RASGRP1,COL5A2,ITGB3,SNAP23,MAPK1
All	Direct p53 effectors(N)	0.0128	131	10	7.63359	0.00069722	0.0055778	RB1,TP53,BTG2,CDKN1A,DUSP1,MAP4K4,FAS,STEAP3,BCL2L1,E2F2
All	Regulation of cytoplasmic and nuclear SMAD2/3 signaling(N)	0.0018	18	4	22.2222	0.0007119	0.0056952	MAP3K1,PIAS4,SMAD2,MAPK1
All	Toll-Like Receptors Cascades(R)	0.0129	132	10	7.57576	0.00073837	0.005907	RPS6KA3,EEA1,IKBKE,DUSP4,DUSP3,MAP3K1,SOCS1,HMGB1,CHUK,MAPK1
All	FAS (CD95) signaling pathway(N)	0.0031	32	5	15.625	0.00075384	0.0060307	MAP3K1,FAS,FASLG,CASP3,CHUK
All	TCR signaling in naïve CD4+ T cells(N)	0.0066	67	7	10.4478	0.00075606	0.0060485	PAG1,GAB2,NRAS,CD86,RASGRP1,CHUK,CBL
All	Ligand-independent caspase activation via DCC(R)	0.0008	8	3	37.5	0.00077056	0.0061645	UNC5A,DAPK1,CASP3
All	Mitochondrial biogenesis(R)	0.0048	49	6	12.2449	0.00080308	0.0062668	PRKAB2,PPARGC1A,NCOA1,PPARA,MEF2D,CHD9
All	Oxytocin signaling pathway(K)	0.0155	158	11	6.96203	0.00080726	0.0062668	PRKAB2,ADCY9,CDKN1A,PPP3CA,NRAS,CCND1,CACNA1D,EEF2K,PPP1R12B,MAPK1,CACNG4
All	Rap1 signaling pathway(K)	0.0207	211	13	6.16114	0.00085311	0.0062668	ADCY9,PDGFB,INSR,IGF1,NRAS,IGF1R,FGF11,ITGB3,NGF,RALB,THBS1,MLLT4,MAPK1
All	Hypoxic and oxygen homeostasis regulation of HIF-1-alpha(N)	0.0019	19	4	21.0526	0.00086893	0.0062668	TP53,HIF3A,EGLN3,EGLN2
All	Signaling by EGFR(R)	0.029	296	16	5.40541	0.00089526	0.0062668	SYNGAP1,ADCY9,PSME1,SPTBN4,PDGFB,PAG1,CDKN1A,DUSP9,NRAS,RICTOR,CD86,IRS2,RASGRP1,CHUK,CBL,MAPK1
All	Oocyte meiosis(K)	0.011	112	9	8.03571	0.00089902	0.0062931	RPS6KA3,ADCY9,ANAPC13,IGF1,PPP3CA,IGF1R,SMC1A,ESPL1,MAPK1
All	Wnt signaling pathway(P)	0.0262	268	15	5.59701	0.00091622	0.0064135	SMARCC1,TP53,NLK,FZD4,PPP3CA,APC2,EDN1,NKD1,CCND1,WNT1,TGFBR1,ACTA1,ACVR1B,ACVR1C,GNG5
All	Chemokine signaling pathway(K)	0.0183	187	12	6.41711	0.00095176	0.0066623	ADCY9,CCR7,VAV3,PAK1,NRAS,CCL22,STAT3,CHUK,CCL7,GNG5,CCL3,MAPK1
All	Signaling by Type 1 Insulin-like Growth Factor 1 Receptor (IGF1R)(R)	0.0236	241	14	5.80913	0.00095342	0.0066739	SYNGAP1,PRKAB2,PSME1,SPTBN4,PDGFB,IGF1,DUSP9,NRAS,IRS2,IGF1R,TSC1,RASGRP1,EEF2K,MAPK1
All	E2F transcription factor network(N)	0.0069	70	7	10	0.00097278	0.0068095	RB1,CDKN1A,CDC25A,E2F2,E2F5,E2F6,RRM2
All	Insulin signaling pathway(K)	0.0136	139	10	7.19424	0.0010861	0.0076028	PRKAB2,PPARGC1A,INSR,NRAS,IRS2,TSC1,SOCS1,SOCS4,CBL,MAPK1
All	Prolactin signaling pathway(K)	0.007	72	7	9.72222	0.0011425	0.0078927	NRAS,STAT3,CCND2,CCND1,SOCS1,SOCS4,MAPK1
All	Signaling by FGFR3(R)	0.0269	275	15	5.45455	0.0011807	0.0078927	SYNGAP1,ADCY9,PSME1,SPTBN4,PDGFB,CDKN1A,DUSP9,NRAS,RICTOR,CD86,IRS2,RASGRP1,CHUK,CBL,MAPK1
All	Signaling by FGFR4(R)	0.0269	275	15	5.45455	0.0011807	0.0078927	SYNGAP1,ADCY9,PSME1,SPTBN4,PDGFB,CDKN1A,DUSP9,NRAS,RICTOR,CD86,IRS2,RASGRP1,CHUK,CBL,MAPK1
All	Signaling by FGFR1(R)	0.027	276	15	5.43478	0.0012233	0.0078927	SYNGAP1,ADCY9,PSME1,SPTBN4,PDGFB,CDKN1A,DUSP9,NRAS,RICTOR,CD86,IRS2,RASGRP1,CHUK,CBL,MAPK1
All	Signaling by FGFR2(R)	0.027	276	15	5.43478	0.0012233	0.0078927	SYNGAP1,ADCY9,PSME1,SPTBN4,PDGFB,CDKN1A,DUSP9,NRAS,RICTOR,CD86,IRS2,RASGRP1,CHUK,CBL,MAPK1
All	Adherens junction(K)	0.0071	73	7	9.58904	0.0012357	0.0078927	NLK,INSR,IGF1R,SMAD2,TGFBR1,MLLT4,MAPK1
All	TCR signaling in naïve CD8+ T cells(N)	0.0053	54	6	11.1111	0.0013155	0.0078927	PAG1,NRAS,CD86,RASGRP1,CHUK,CBL
All	IL2-mediated signaling events(N)	0.0053	54	6	11.1111	0.0013155	0.0078927	GAB2,NRAS,STAT3,IRS2,SOCS1,MAPK1
All	mapkinase signaling pathway(B)	0.0053	54	6	11.1111	0.0013155	0.0078927	PAK1,MEF2D,MAP4K4,MAP3K1,CHUK,MAPK1
All	Arrhythmogenic right ventricular cardiomyopathy (ARVC)(K)	0.0072	74	7	9.45946	0.0013347	0.0080081	DMD,CACNA1D,ITGB3,ATP2A2,SGCD,ITGB8,CACNG4
All	NCAM signaling for neurite out-growth(R)	0.0218	223	13	5.8296	0.0013954	0.0083722	SYNGAP1,PSME1,SPTBN4,PDGFB,DUSP9,NRAS,IRS2,COL4A2,COL4A1,COL4A5,CACNA1D,RASGRP1,MAPK1
All	Regulation of lipolysis in adipocytes(K)	0.0055	56	6	10.7143	0.0015788	0.0094726	ADCY9,INSR,ADRB3,IRS2,ADRB1,ADRB2
All	Non-small cell lung cancer(K)	0.0055	56	6	10.7143	0.0015788	0.0094726	RB1,TP53,NRAS,CCND1,E2F2,MAPK1
All	Heterotrimeric G-protein signaling pathway-Gi alpha and Gs alpha mediated pathway(P)	0.0144	147	10	6.80272	0.001637	0.0098222	HTR4,ADCY9,ADRB3,CREM,ADRB1,ADRB2,HTR1E,GNAL,OPRM1,GNG5
Navi blue	MAPK signaling pathway(K)	0.025	255	14	5.4902	8.2712e-14	2.8784e-11	FASLG,DUSP16,RPS6KA3,NRAS,MAPK1,MAP4K3,MAP4K4,DUSP4,MAP3K3,DUSP3,MAP3K1,CHUK,DUSP9,FAS
Navi blue	TNF receptor signaling pathway(N)	0.0045	46	8	17.3913	4.581e-12	7.9709e-10	NRK,TNFAIP3,MAP4K3,MAP4K4,MAP3K3,MAP3K1,CHUK,TNFRSF1B
Navi blue	Toll-Like Receptors Cascades(R)	0.0129	132	8	6.06061	1.7061e-08	1.9791e-06	HMGB1,RPS6KA3,MAPK1,IKBKE,DUSP4,DUSP3,MAP3K1,CHUK
Navi blue	Hepatitis B(K)	0.0143	146	8	5.47945	3.6924e-08	3.2124e-06	FASLG,NRAS,MAPK1,IKBKE,EGR3,MAP3K1,CHUK,FAS
Navi blue	Neurotrophin signaling pathway(K)	0.0117	120	7	5.83333	1.9139e-07	1.3206e-05	FASLG,RPS6KA3,NRAS,MAPK1,MAP3K3,MAP3K1,NTRK3
Navi blue	Signalling by NGF(R)	0.0382	390	10	2.5641	6.7126e-07	3.8933e-05	CD86,RPS6KA3,NRAS,SYNGAP1,MAPK1,RICTOR,DUSP4,DUSP3,CHUK,DUSP9
Navi blue	mTOR signaling pathway(K)	0.0059	60	5	8.33333	2.2667e-06	0.00011107	RPS6KA3,MAPK1,RICTOR,TSC1,ULK2
Navi blue	mTOR signaling pathway(N)	0.0063	64	5	7.8125	3.0984e-06	0.00012326	NRAS,MAPK1,RICTOR,TSC1,ULK2
Navi blue	Signaling by SCF-KIT(R)	0.0259	265	8	3.01887	3.2437e-06	0.00012326	CD86,NRAS,SYNGAP1,MAPK1,RICTOR,CHUK,GAB2,DUSP9
Navi blue	FAS (CD95) signaling pathway(N)	0.0031	32	4	12.5	5.2398e-06	0.00016243	FASLG,MAP3K1,CHUK,FAS
Navi blue	ceramide signaling pathway(B)	0.0031	32	4	12.5	5.2398e-06	0.00016243	MAPK1,MAP4K4,MAP3K1,CHUK
Navi blue	RIG-I/MDA5 mediated induction of IFN-alpha/beta pathways(R)	0.0075	77	5	6.49351	7.5579e-06	0.00021918	TNFAIP3,HMGB1,IKBKE,MAP3K1,CHUK
Navi blue	Oxidative stress response(P)	0.0039	40	4	10	1.2539e-05	0.00030455	DUSP4,MAP3K3,DUSP3,DUSP9
Navi blue	Ras signaling pathway(K)	0.0222	227	7	3.0837	1.269e-05	0.00030455	PLA2G3,FASLG,NRAS,SYNGAP1,MAPK1,CHUK,GAB2
Navi blue	Fc epsilon receptor (FCERI) signaling(R)	0.0442	451	9	1.99557	2.0241e-05	0.00046554	CD86,NRAS,SYNGAP1,MAPK1,RICTOR,MAP3K1,CHUK,GAB2,DUSP9
Navi blue	ErbB1 downstream signaling(N)	0.0098	100	5	5	2.6343e-05	0.00055213	RPS6KA3,NRAS,MAPK1,RICTOR,MAP3K1
Navi blue	keratinocyte differentiation(B)	0.0048	49	4	8.16327	2.7607e-05	0.00055213	FASLG,MAP4K4,MAP3K1,CHUK
Navi blue	Signaling by ERBB4(R)	0.0263	269	7	2.60223	3.7473e-05	0.00057294	CD86,NRAS,SYNGAP1,MAPK1,RICTOR,CHUK,DUSP9
Navi blue	mapkinase signaling pathway(B)	0.0053	54	4	7.40741	4.0213e-05	0.00057294	MAPK1,MAP4K4,MAP3K1,CHUK
Navi blue	TNF signaling pathway(K)	0.0108	110	5	4.54545	4.1364e-05	0.00057294	TNFAIP3,MAPK1,CHUK,TNFRSF1B,FAS
Navi blue	Signaling by FGFR3(R)	0.0269	275	7	2.54545	4.3075e-05	0.00057294	CD86,NRAS,SYNGAP1,MAPK1,RICTOR,CHUK,DUSP9
Navi blue	Signaling by FGFR4(R)	0.0269	275	7	2.54545	4.3075e-05	0.00057294	CD86,NRAS,SYNGAP1,MAPK1,RICTOR,CHUK,DUSP9
Navi blue	Interleukin signaling pathway(P)	0.0054	55	4	7.27273	4.3167e-05	0.00057294	RPS6KA3,NRAS,MAPK6,CHUK
Navi blue	Signaling by FGFR2(R)	0.027	276	7	2.53623	4.4073e-05	0.00057294	CD86,NRAS,SYNGAP1,MAPK1,RICTOR,CHUK,DUSP9
Navi blue	Signaling by FGFR1(R)	0.027	276	7	2.53623	4.4073e-05	0.00057294	CD86,NRAS,SYNGAP1,MAPK1,RICTOR,CHUK,DUSP9
Navi blue	Signaling by ERBB2(R)	0.0272	278	7	2.51799	4.6125e-05	0.00057906	CD86,NRAS,SYNGAP1,MAPK1,RICTOR,CHUK,DUSP9
Navi blue	Signaling by Interleukins(R)	0.0274	280	7	2.5	4.8255e-05	0.00057906	NRAS,SYNGAP1,MAPK1,MAP3K3,CHUK,GAB2,DUSP9
Navi blue	fas signaling pathway (cd95)(B)	0.002	20	3	15	5.1085e-05	0.00060378	FASLG,MAPK1,MAP3K1
Navi blue	B cell activation(P)	0.0058	59	4	6.77966	5.6593e-05	0.00060378	NRAS,MAPK1,MAP3K3,CHUK
Navi blue	tnf/stress related signaling(B)	0.0021	21	3	14.2857	5.8995e-05	0.00060378	MAP4K4,MAP3K1,CHUK
Navi blue	nf-kb signaling pathway(B)	0.0021	21	3	14.2857	5.8995e-05	0.00060378	MAP4K4,MAP3K1,CHUK
Navi blue	Neurotrophic factor-mediated Trk receptor signaling(N)	0.0059	60	4	6.66667	6.0378e-05	0.00060378	NRAS,MAPK1,NTRK3,GAB2
Navi blue	TRAIL signaling pathway(N)	0.0022	22	3	13.6364	6.7666e-05	0.00061646	MAPK1,MAP3K1,CHUK
Navi blue	Signaling by EGFR(R)	0.029	296	7	2.36486	6.839e-05	0.00061646	CD86,NRAS,SYNGAP1,MAPK1,RICTOR,CHUK,DUSP9
Navi blue	Fc-epsilon receptor I signaling in mast cells(N)	0.0061	62	4	6.45161	6.8496e-05	0.00061646	MAPK1,MAP3K1,CHUK,GAB2
Navi blue	DAP12 interactions(R)	0.0292	298	7	2.34899	7.1331e-05	0.00064198	CD86,NRAS,SYNGAP1,MAPK1,RICTOR,CHUK,DUSP9
Navi blue	Ras Pathway(P)	0.0062	63	4	6.34921	7.284e-05	0.00065556	RPS6KA3,NRAS,MAPK1,MAP3K1
Navi blue	Signaling by PDGF(R)	0.0296	302	7	2.31788	7.7524e-05	0.00069772	CD86,NRAS,SYNGAP1,MAPK1,RICTOR,CHUK,DUSP9
Navi blue	TCR signaling in naïve CD4+ T cells(N)	0.0066	67	4	5.97015	9.2249e-05	0.00073799	CD86,NRAS,CHUK,GAB2
Navi blue	Measles(K)	0.0131	134	5	3.73134	0.00010442	0.00083538	TNFAIP3,FASLG,IKBKE,CHUK,FAS
Navi blue	RIG-I-like receptor signaling pathway(K)	0.0069	70	4	5.71429	0.00010909	0.00087274	IKBKE,MAP3K1,CHUK,TBKBP1
Navi blue	Chronic myeloid leukemia(K)	0.0071	73	4	5.47945	0.00012807	0.0010245	NRAS,MAPK1,CHUK,GAB2
Navi blue	Osteopontin-mediated events(N)	0.0028	29	3	10.3448	0.00015239	0.0010667	MAPK1,MAP3K1,CHUK
Navi blue	T cell activation(P)	0.0079	81	4	4.93827	0.00019028	0.001332	CD86,NRAS,MAPK1,CHUK
Navi blue	EGF receptor signaling pathway(P)	0.008	82	4	4.87805	0.00019935	0.0013955	NRAS,MAPK1,MAP3K3,GAB2
Navi blue	hiv-1 nef: negative effector of fas and tnf(B)	0.0031	32	3	9.375	0.00020326	0.0014228	FASLG,MAPK1,CHUK
Navi blue	HIV-1 Nef: Negative effector of Fas and TNF-alpha(N)	0.0032	33	3	9.09091	0.00022238	0.0014558	FASLG,CHUK,FAS
Navi blue	toll-like receptor pathway(B)	0.0033	34	3	8.82353	0.00024263	0.0014558	MAPK1,MAP3K1,CHUK
Navi blue	CXCR3-mediated signaling events(N)	0.0034	35	3	8.57143	0.00026403	0.0015842	NRAS,MAPK1,RICTOR
Navi blue	signal transduction through il1r(B)	0.0034	35	3	8.57143	0.00026403	0.0015842	MAP4K4,MAP3K1,CHUK
Navi blue	GnRH signaling pathway(K)	0.0089	91	4	4.3956	0.00029564	0.0017738	NRAS,MAPK1,MAP3K3,MAP3K1
Navi blue	GMCSF-mediated signaling events(N)	0.0036	37	3	8.10811	0.00031043	0.0018626	NRAS,MAPK1,GAB2
Navi blue	Allograft rejection(K)	0.0036	37	3	8.10811	0.00031043	0.0018626	CD86,FASLG,FAS
Navi blue	EPHB forward signaling(N)	0.0037	38	3	7.89474	0.00033547	0.0020128	NRAS,MAPK1,MAP4K4
Navi blue	IFN-gamma pathway(N)	0.0039	40	3	7.5	0.0003894	0.0020916	MAPK1,MAP3K1,DAPK1
Navi blue	Graft-versus-host disease(K)	0.004	41	3	7.31707	0.00041833	0.0020916	CD86,FASLG,FAS
Navi blue	Bladder cancer(K)	0.004	41	3	7.31707	0.00041833	0.0020916	NRAS,MAPK1,DAPK1
Navi blue	Choline metabolism in cancer(K)	0.0099	101	4	3.9604	0.00043754	0.0021877	NRAS,MAPK1,PCYT1B,TSC1
Navi blue	Type I diabetes mellitus(K)	0.0042	43	3	6.97674	0.00048025	0.0024013	CD86,FASLG,FAS
Navi blue	Chagas disease (American trypanosomiasis)(K)	0.0102	104	4	3.84615	0.00048821	0.0024411	FASLG,MAPK1,CHUK,FAS
Navi blue	Toll-like receptor signaling pathway(K)	0.0104	106	4	3.77358	0.00052424	0.0026212	CD86,MAPK1,IKBKE,CHUK
Navi blue	Ceramide signaling pathway(N)	0.0047	48	3	6.25	0.00066001	0.0033	MAPK1,MAP4K4,MAP3K1
Navi blue	Autoimmune thyroid disease(K)	0.0051	52	3	5.76923	0.00083108	0.003967	CD86,FASLG,FAS
Navi blue	IL2-mediated signaling events(N)	0.0053	54	3	5.55556	0.00092623	0.003967	NRAS,MAPK1,GAB2
Navi blue	TCR signaling in naïve CD8+ T cells(N)	0.0053	54	3	5.55556	0.00092623	0.003967	CD86,NRAS,CHUK
Navi blue	Acute myeloid leukemia(K)	0.0056	57	3	5.26316	0.0010815	0.0043259	NRAS,MAPK1,CHUK
Navi blue	NOD-like receptor signaling pathway(K)	0.0056	57	3	5.26316	0.0010815	0.0043259	TNFAIP3,MAPK1,CHUK
Navi blue	Hepatitis C(K)	0.013	133	4	3.00752	0.0012146	0.0048582	NRAS,MAPK1,IKBKE,CHUK
Navi blue	Natural killer cell mediated cytotoxicity(K)	0.0131	134	4	2.98507	0.0012484	0.0049935	FASLG,NRAS,MAPK1,FAS
Navi blue	FoxO signaling pathway(K)	0.0131	134	4	2.98507	0.0012484	0.0049935	FASLG,NRAS,MAPK1,CHUK
Navi blue	Signaling by Type 1 Insulin-like Growth Factor 1 Receptor (IGF1R)(R)	0.0236	241	5	2.07469	0.0014986	0.0056413	NRAS,SYNGAP1,MAPK1,TSC1,DUSP9
Navi blue	Downstream signaling in naïve CD8+ T cells(N)	0.0063	64	3	4.6875	0.0015052	0.0056413	FASLG,NRAS,MAPK1
Navi blue	BCR signaling pathway(N)	0.0064	65	3	4.61538	0.0015731	0.0056413	MAPK1,MAP3K1,CHUK
Navi blue	Phospholipase D signaling pathway(K)	0.014	143	4	2.7972	0.0015831	0.0056413	NRAS,MAPK1,TSC1,GAB2
Navi blue	Long-term potentiation(K)	0.0065	66	3	4.54545	0.0016429	0.0056413	RPS6KA3,NRAS,MAPK1
Navi blue	Fc epsilon RI signaling pathway(K)	0.0066	67	3	4.47761	0.0017146	0.0056413	NRAS,MAPK1,GAB2
Navi blue	Central carbon metabolism in cancer(K)	0.0066	67	3	4.47761	0.0017146	0.0056413	NRAS,MAPK1,NTRK3
Navi blue	B cell receptor signaling pathway(K)	0.007	72	3	4.16667	0.0021023	0.0063069	NRAS,MAPK1,CHUK
Navi blue	Signaling by Insulin receptor(R)	0.0258	264	5	1.89394	0.0022301	0.0066903	NRAS,SYNGAP1,MAPK1,TSC1,DUSP9
Navi blue	Pathways in cancer(K)	0.0389	397	6	1.51134	0.0024594	0.0073781	FASLG,NRAS,MAPK1,CHUK,DAPK1,FAS
Navi blue	Signaling by VEGF(R)	0.0268	274	5	1.82482	0.0026185	0.0078556	NRAS,SYNGAP1,MAPK1,RICTOR,DUSP9
Navi blue	Signaling events mediated by Hepatocyte Growth Factor Receptor (c-Met)(N)	0.0078	80	3	3.75	0.0028288	0.0084864	MAPK1,MAP3K1,GAB2
Navi blue	Influenza A(K)	0.0171	175	4	2.28571	0.0032783	0.009835	FASLG,MAPK1,IKBKE,FAS
Lime	Jak-STAT signaling pathway(K)	0.0155	158	9	5.6962	2.687e-10	5.4009e-08	GHR,SOCS1,SOCS4,IL10,IL13,STAT3,OSMR,IL22RA1,IL6
Lime	Cytokine-cytokine receptor interaction(K)	0.0259	265	10	3.77358	1.1822e-09	1.1822e-07	GHR,CCL7,CCL3,CCR7,IL10,CCL22,IL13,OSMR,IL22RA1,IL6
Lime	FoxO signaling pathway(K)	0.0131	134	7	5.22388	6.2218e-08	4.1686e-06	IRS2,IGF1R,IL10,INSR,STAT3,IGF1,IL6
Lime	Growth hormone receptor signaling(R)	0.0023	24	4	16.6667	5.9684e-07	2.9842e-05	IRS2,GHR,SOCS1,STAT3
Lime	PI3K-Akt signaling pathway(K)	0.0338	345	8	2.31884	2.871e-06	0.00011484	IGF1R,GHR,INSR,IGF1,OSMR,NGF,IL6,FGF11
Lime	HIF-1 signaling pathway(K)	0.0101	103	5	4.85437	8.4491e-06	0.00025559	IGF1R,INSR,STAT3,IGF1,IL6
Lime	Type II diabetes mellitus(K)	0.0047	48	4	8.33333	9.1282e-06	0.00025559	IRS2,SOCS1,SOCS4,INSR
Lime	Ovarian steroidogenesis(K)	0.0049	50	4	8	1.0707e-05	0.00026767	CYP19A1,IGF1R,INSR,IGF1
Lime	Inflammatory bowel disease (IBD)(K)	0.0064	65	4	6.15385	2.973e-05	0.00065405	IL10,IL13,STAT3,IL6
Lime	IGF1 pathway(N)	0.0029	30	3	10	7.8586e-05	0.0015717	IRS2,IGF1R,IGF1
Lime	Chemokine signaling pathway(K)	0.0183	187	5	2.6738	0.00014226	0.0025607	CCL7,CCL3,CCR7,CCL22,STAT3
Lime	Insulin resistance(K)	0.0107	109	4	3.66972	0.00021643	0.0034629	IRS2,INSR,STAT3,IL6
Lime	Rap1 signaling pathway(K)	0.0207	211	5	2.36967	0.00024867	0.0037301	IGF1R,INSR,IGF1,NGF,FGF11
Lime	Ras signaling pathway(K)	0.0222	227	5	2.20264	0.00034772	0.0044582	IGF1R,INSR,IGF1,NGF,FGF11
Lime	AMPK signaling pathway(K)	0.0121	124	4	3.22581	0.00035241	0.0044582	IRS2,IGF1R,INSR,IGF1
Lime	SHP2 signaling(N)	0.005	51	3	5.88235	0.00037152	0.0044582	IGF1R,IGF1,IL6
Lime	IL2-mediated signaling events(N)	0.0053	54	3	5.55556	0.00043859	0.0048245	IRS2,SOCS1,STAT3
Lime	Insulin signaling pathway(K)	0.0136	139	4	2.8777	0.00054097	0.0053919	IRS2,SOCS1,SOCS4,INSR
Lime	Neurotrophic factor-mediated Trk receptor signaling(N)	0.0059	60	3	5	0.00059506	0.0053919	STAT3,NGF,GIPC1
Lime	IL12-mediated signaling events(N)	0.006	61	3	4.91803	0.00062417	0.0056176	SOCS1,CCL3,STAT3
Lime	IL4-mediated signaling events(N)	0.0063	64	3	4.6875	0.00071692	0.0057354	IRS2,SOCS1,IL10
Lime	AP-1 transcription factor network(N)	0.0069	70	3	4.28571	0.0009278	0.0070415	IL10,DUSP1,IL6
Lime	Melanoma(K)	0.007	71	3	4.22535	0.00096637	0.0070415	IGF1R,IGF1,FGF11
Lime	Prolactin signaling pathway(K)	0.007	72	3	4.16667	0.0010059	0.0070415	SOCS1,SOCS4,STAT3
Lime	MicroRNAs in cancer(K)	0.0291	297	5	1.6835	0.001168	0.0081759	IRS2,SOCS1,RDX,STAT3,DICER1
Lime	Transcriptional misregulation in cancer(K)	0.0175	179	4	2.23464	0.00138	0.0082799	IGF1R,CCR7,IGF1,IL6
Lila	Cell cycle(K)	0.0121	124	8	6.45161	1.9679e-10	2.543e-08	RB1,CDKN1A,CCND2,CCND1,E2F2,E2F5,CDC25A,TP53
Lila	Mitotic G1-G1/S phases(R)	0.0123	126	8	6.34921	2.2307e-10	2.543e-08	RB1,CDKN1A,CCND1,E2F2,E2F5,RRM2,CDC25A,PSME1
Lila	HTLV-I infection(K)	0.0253	258	9	3.48837	2.4826e-09	1.8868e-07	RB1,CDKN1A,CREM,CCND2,CCND1,MYB,E2F2,TP53,BCL2L1
Lila	Regulation of retinoblastoma protein(N)	0.0062	63	6	9.52381	5.0829e-09	2.371e-07	RB1,CDKN1A,CCND2,CCND1,E2F2,PAX3
Lila	btg family proteins and cell cycle regulation(B)	0.0009	9	4	44.4444	5.269e-09	2.371e-07	RB1,BTG2,CCND1,TP53
Lila	Pancreatic cancer(K)	0.0065	66	6	9.09091	6.6906e-09	2.5424e-07	RB1,RALB,CCND1,E2F2,TP53,BCL2L1
Lila	p53 signaling pathway(K)	0.0067	68	6	8.82353	7.9802e-09	2.5537e-07	CDKN1A,STEAP3,CCND2,CCND1,RRM2,TP53
Lila	E2F transcription factor network(N)	0.0069	70	6	8.57143	9.469e-09	2.6513e-07	RB1,CDKN1A,E2F2,E2F5,RRM2,CDC25A
Lila	Direct p53 effectors(N)	0.0128	131	7	5.34351	1.1694e-08	2.6681e-07	RB1,BTG2,CDKN1A,STEAP3,E2F2,TP53,BCL2L1
Lila	Chronic myeloid leukemia(K)	0.0071	73	6	8.21918	1.2128e-08	2.6681e-07	RB1,CDKN1A,CCND1,E2F2,TP53,BCL2L1
Lila	Bladder cancer(K)	0.004	41	5	12.1951	3.3033e-08	6.6066e-07	RB1,CDKN1A,CCND1,E2F2,TP53
Lila	Glioma(K)	0.0064	65	5	7.69231	3.1934e-07	6.0675e-06	RB1,CDKN1A,CCND1,E2F2,TP53
Lila	DNA Damage/Telomere Stress Induced Senescence(R)	0.0026	27	4	14.8148	4.155e-07	7.0635e-06	RB1,CDKN1A,HMGA1,TP53
Lila	Melanoma(K)	0.007	71	5	7.04225	4.922e-07	7.8752e-06	RB1,CDKN1A,CCND1,E2F2,TP53
Lila	Small cell lung cancer(K)	0.0084	86	5	5.81395	1.2553e-06	1.8829e-05	RB1,CCND1,E2F2,TP53,BCL2L1
Lila	Prostate cancer(K)	0.0087	89	5	5.61798	1.4835e-06	2.0769e-05	RB1,CDKN1A,CCND1,E2F2,TP53
Lila	regulation of transcriptional activity by pml(B)	0.0011	11	3	27.2727	2.1773e-06	2.6128e-05	RB1,PAX3,TP53
Lila	p53 signaling pathway(B)	0.0011	11	3	27.2727	2.1773e-06	2.6128e-05	RB1,CCND1,TP53
Lila	S Phase(R)	0.0117	120	5	4.16667	6.3151e-06	7.5781e-05	RB1,CDKN1A,CCND1,CDC25A,PSME1
Lila	Non-small cell lung cancer(K)	0.0055	56	4	7.14286	7.364e-06	8.1004e-05	RB1,CCND1,E2F2,TP53
Lila	Hepatitis B(K)	0.0143	146	5	3.42466	1.6202e-05	0.00016202	RB1,CDKN1A,CCND1,E2F2,TP53
Lila	cell cycle: g1/s check point(B)	0.0022	22	3	13.6364	1.7139e-05	0.00017051	RB1,CCND1,TP53
Lila	Pathways in cancer(K)	0.0389	397	7	1.76322	1.8945e-05	0.00017051	RB1,CDKN1A,RALB,CCND1,E2F2,TP53,BCL2L1
Lila	Regulation of DNA replication(R)	0.0071	73	4	5.47945	2.0732e-05	0.00018659	RB1,CDKN1A,E2F2,PSME1
Lila	Validated targets of C-MYC transcriptional activation(N)	0.0073	75	4	5.33333	2.3031e-05	0.00020728	CCND2,HMGA1,CDC25A,TP53
Lila	MicroRNAs in cancer(K)	0.0291	297	6	2.0202	3.9827e-05	0.00031861	CDKN1A,CCND2,CCND1,E2F2,CDC25A,TP53
Lila	Transcriptional misregulation in cancer(K)	0.0175	179	5	2.7933	4.2744e-05	0.00034195	CDKN1A,CCND2,PAX3,TP53,BCL2L1
Lila	Viral carcinogenesis(K)	0.0201	205	5	2.43902	8.1034e-05	0.00060624	RB1,CDKN1A,CCND2,CCND1,TP53
Lila	PI3K-Akt signaling pathway(K)	0.0338	345	6	1.73913	9.1261e-05	0.00063883	CDKN1A,CCND2,CCND1,MYB,TP53,BCL2L1
Lila	il-2 receptor beta chain in t cell activation(B)	0.0044	45	3	6.66667	0.00014181	0.00099267	RB1,CCND1,BCL2L1
Lila	ATF-2 transcription factor network(N)	0.0057	58	3	5.17241	0.0002979	0.0017874	RB1,CCND1,BCL2L1
Lila	Cell Cycle Checkpoints(R)	0.0146	149	4	2.68456	0.00032128	0.0019277	CDKN1A,CDC25A,PSME1,TP53
Lila	IL4-mediated signaling events(N)	0.0063	64	3	4.6875	0.00039674	0.0023804	MYB,HMGA1,BCL2L1
Lila	Jak-STAT signaling pathway(K)	0.0155	158	4	2.53165	0.00040081	0.0024048	CDKN1A,CCND2,CCND1,BCL2L1
Lila	AP-1 transcription factor network(N)	0.0069	70	3	4.28571	0.00051456	0.0025728	CCND1,MYB,TP53
Lila	C-MYB transcription factor network(N)	0.0079	81	3	3.7037	0.0007845	0.0039225	CDKN1A,CCND1,MYB
Lila	Synthesis of DNA(R)	0.0094	96	3	3.125	0.0012776	0.0063294	RB1,CDKN1A,PSME1
Lila	Factors involved in megakaryocyte development and platelet production(R)	0.011	112	3	2.67857	0.0019818	0.0079272	MYB,SH2B3,TP53
Lila	FoxO signaling pathway(K)	0.0131	134	3	2.23881	0.0032865	0.0099752	CDKN1A,CCND2,CCND1
Lila	Measles(K)	0.0131	134	3	2.23881	0.0032865	0.0099752	CCND2,CCND1,TP53
Olive	Focal adhesion(K)	0.0203	207	13	6.28019	1.1102e-16	4.6629e-15	COL24A1,ITGB3,PDGFB,THBS1,COL1A1,COL3A1,COL1A2,COL4A2,COL4A1,COL5A2,COL4A6,COL4A5,ITGB8
Olive	Extracellular matrix organization(R)	0.0243	248	15	6.04839	1.1102e-16	4.6629e-15	COL15A1,COL24A1,ITGB3,PDGFB,DMP1,THBS1,COL1A1,COL3A1,COL1A2,COL4A2,COL4A1,COL5A2,COL4A6,COL4A5,ITGB8
Olive	ECM-receptor interaction(K)	0.0085	87	12	13.7931	1.1102e-16	4.6629e-15	COL24A1,ITGB3,THBS1,COL1A1,COL3A1,COL1A2,COL4A2,COL4A1,COL5A2,COL4A6,COL4A5,ITGB8
Olive	Protein digestion and absorption(K)	0.0088	90	10	11.1111	4.4409e-16	1.4211e-14	COL15A1,COL24A1,COL1A1,COL3A1,COL1A2,COL4A2,COL4A1,COL5A2,COL4A6,COL4A5
Olive	Integrin signalling pathway(P)	0.0155	158	11	6.96203	1.7764e-15	4.4409e-14	COL15A1,ITGB3,COL1A1,COL3A1,COL1A2,COL4A2,COL4A1,COL5A2,COL4A6,COL4A5,ITGB8
Olive	PI3K-Akt signaling pathway(K)	0.0338	345	13	3.76812	4.6629e-15	9.7922e-14	COL24A1,ITGB3,PDGFB,THBS1,COL1A1,COL3A1,COL1A2,COL4A2,COL4A1,COL5A2,COL4A6,COL4A5,ITGB8
Olive	Beta3 integrin cell surface interactions(N)	0.0042	43	8	18.6047	1.1879e-14	2.1383e-13	ITGB3,PDGFB,THBS1,COL1A1,COL1A2,COL4A1,COL4A6,COL4A5
Olive	Amoebiasis(K)	0.0106	108	9	8.33333	2.5002e-13	4.0004e-12	COL24A1,COL1A1,COL3A1,COL1A2,COL4A2,COL4A1,COL5A2,COL4A6,COL4A5
Olive	Beta1 integrin cell surface interactions(N)	0.0065	66	8	12.1212	3.576e-13	5.0064e-12	THBS1,COL1A1,COL3A1,COL1A2,COL4A1,COL5A2,COL4A6,COL4A5
Olive	Platelet activation(K)	0.0127	130	6	4.61538	1.4142e-07	1.6971e-06	COL24A1,ITGB3,COL1A1,COL3A1,COL1A2,COL5A2
Olive	regulators of bone mineralization(B)	0.0011	11	3	27.2727	1.4049e-06	1.5454e-05	COL4A2,COL4A1,COL4A5
Olive	IL4-mediated signaling events(N)	0.0063	64	4	6.25	6.895e-06	6.895e-05	ITGB3,CBL,COL1A1,COL1A2
Olive	intrinsic prothrombin activation pathway(B)	0.0022	22	3	13.6364	1.1086e-05	9.9776e-05	COL4A2,COL4A1,COL4A5
Olive	Small cell lung cancer(K)	0.0084	86	4	4.65116	2.1868e-05	0.00019681	COL4A2,COL4A1,COL4A6,COL4A5
Olive	Binding and Uptake of Ligands by Scavenger Receptors(R)	0.019	194	5	2.57732	3.0205e-05	0.00024164	COL1A1,COL3A1,COL1A2,COL4A2,COL4A1
Olive	PDGFR-beta signaling pathway(N)	0.0117	120	4	3.33333	7.9429e-05	0.00058381	ITGB3,PDGFB,CBL,PAG1
Olive	Pathways in cancer(K)	0.0389	397	6	1.51134	8.3402e-05	0.00058381	PDGFB,CBL,COL4A2,COL4A1,COL4A6,COL4A5
Olive	Signaling by PDGF(R)	0.0296	302	5	1.65563	0.00024156	0.0016909	PDGFB,THBS1,COL4A2,COL4A1,COL4A5
Olive	Response to elevated platelet cytosolic Ca2+(R)	0.0081	83	3	3.61446	0.00055168	0.0033101	ITGB3,PDGFB,THBS1
Olive	NCAM signaling for neurite out-growth(R)	0.0218	223	4	1.79372	0.00083204	0.0049923	PDGFB,COL4A2,COL4A1,COL4A5
Turquoise	TGF-beta signaling pathway(K)	0.0082	84	9	10.7143	1.4766e-14	1.2256e-12	SMAD2,CHRD,GDF6,ACVR1B,ACVR2B,TGFBR1,ACVR2A,ZFYVE16,ACVR1C
Turquoise	TGF-beta signaling pathway(P)	0.0078	80	8	10	9.921e-13	4.0676e-11	SMAD2,GDF6,ACVR1B,ACVR2B,TGFBR1,ACVR2A,ZFYVE16,ACVR1C
Turquoise	Signaling by Activin(R)	0.0013	13	5	38.4615	3.8283e-11	1.0336e-09	SMAD2,ACVR1B,ACVR2B,ACVR2A,ACVR1C
Turquoise	Signaling by NODAL(R)	0.0019	19	5	26.3158	2.5356e-10	5.0711e-09	SMAD2,ACVR1B,ACVR2B,ACVR2A,ACVR1C
Turquoise	Signaling pathways regulating pluripotency of stem cells(K)	0.0139	142	7	4.92958	4.3707e-09	6.9931e-08	APC2,SMAD2,ACVR1B,ACVR2B,ACVR2A,ACVR1C,DVL3
Turquoise	Wnt signaling pathway(K)	0.0138	141	5	3.5461	4.9617e-06	6.4502e-05	APC2,NLK,SENP2,VANGL2,DVL3
Turquoise	Wnt signaling pathway(P)	0.0262	268	6	2.23881	6.5965e-06	7.2561e-05	APC2,SMARCC1,NLK,ACVR1B,TGFBR1,ACVR1C
Turquoise	Hippo signaling pathway(K)	0.0151	154	5	3.24675	7.597e-06	7.597e-05	APC2,SMAD2,GDF6,TGFBR1,DVL3
Turquoise	Signaling by BMP(R)	0.0023	23	3	13.0435	1.0772e-05	9.6951e-05	ACVR2B,ACVR2A,ZFYVE16
Turquoise	ALK1 signaling events(N)	0.0025	26	3	11.5385	1.5507e-05	0.00012405	ACVR2B,TGFBR1,ACVR2A
Turquoise	Noncanonical Wnt signaling pathway(N)	0.0031	32	3	9.375	2.8707e-05	0.00020095	CHD7,NLK,DVL3
Turquoise	TGF-beta receptor signaling(N)	0.0046	47	3	6.38298	8.9366e-05	0.0005362	SMAD2,TGFBR1,ZFYVE16
Turquoise	Colorectal cancer(K)	0.0061	62	3	4.83871	0.00020156	0.0012094	APC2,SMAD2,TGFBR1
Turquoise	Adherens junction(K)	0.0071	73	3	4.10959	0.00032478	0.0016239	SMAD2,NLK,TGFBR1
Turquoise	HTLV-I infection(K)	0.0253	258	4	1.55039	0.0011643	0.0051409	APC2,SMAD2,TGFBR1,DVL3
Turquoise	Cytokine-cytokine receptor interaction(K)	0.0259	265	4	1.50943	0.0012852	0.0051409	ACVR1B,ACVR2B,TGFBR1,ACVR2A
Turquoise	FoxO signaling pathway(K)	0.0131	134	3	2.23881	0.0018699	0.0074794	SMAD2,NLK,TGFBR1
Mustard	EPHA forward signaling(N)	0.003	31	4	12.9032	1.5005e-07	2.1908e-05	VAV3,EPHA4,ARHGEF15,EPHA3
Mustard	agrin in postsynaptic differentiation(B)	0.0045	46	4	8.69565	7.1729e-07	5.2362e-05	ACTA1,PAK1,DMD,UTRN
Mustard	Viral myocarditis(K)	0.0057	58	4	6.89655	1.7925e-06	8.6041e-05	SGCD,CASP3,ABL2,DMD
Mustard	EPH-Ephrin signaling(R)	0.0087	89	4	4.49438	9.652e-06	0.00034747	VAV3,EPHA4,PAK1,EPHA3
Mustard	Axon guidance(K)	0.0124	127	4	3.14961	3.8609e-05	0.0011197	EPHA4,UNC5A,PAK1,EPHA3
Fucsia	Fatty acid, triacylglycerol, and ketone body metabolism(R)	0.018	184	9	4.8913	9.0739e-13	7.1683e-11	NCOA1,PRKAB2,CHD9,ACSL6,MED8,MED6,SCD,PPARA,PPARGC1A
Fucsia	Transcriptional regulation of white adipocyte differentiation(R)	0.0077	79	7	8.86076	1.0099e-11	3.9386e-10	NCOA1,CHD9,MED8,MED6,PPARA,WNT1,PPARGC1A
Fucsia	Mitochondrial biogenesis(R)	0.0048	49	5	10.2041	7.3347e-09	1.907e-07	NCOA1,PRKAB2,CHD9,PPARA,PPARGC1A
Fucsia	Generic Transcription Pathway(R)	0.0216	221	7	3.16742	1.2271e-08	2.3315e-07	NCOA1,PRKAB2,CHD9,MED8,RORC,MED6,PPARA
Fucsia	Circadian Clock(R)	0.006	61	5	8.19672	2.1716e-08	3.2574e-07	NCOA1,CHD9,CRY2,PPARA,PPARGC1A
Fucsia	Adipocytokine signaling pathway(K)	0.0069	70	5	7.14286	4.2896e-08	5.5765e-07	PRKAB2,ACSL6,ADIPOR2,PPARA,PPARGC1A
Fucsia	AMPK signaling pathway(K)	0.0121	124	5	4.03226	7.158e-07	7.8738e-06	PRKAB2,ADIPOR2,EEF2K,SCD,PPARGC1A
Fucsia	Regulation of cholesterol biosynthesis by SREBP (SREBF)(R)	0.0053	54	4	7.40741	1.0183e-06	9.1644e-06	NCOA1,CHD9,SCD,PPARA
Fucsia	Circadian rhythm(K)	0.003	31	3	9.67742	1.2381e-05	9.9051e-05	PRKAB2,RORC,CRY2
Fucsia	PPAR signaling pathway(K)	0.0068	69	3	4.34783	0.00013203	0.00092421	ACSL6,SCD,PPARA
Fucsia	Glucagon signaling pathway(K)	0.0099	101	3	2.9703	0.00040255	0.0026166	PRKAB2,PPARA,PPARGC1A
Fucsia	Insulin resistance(K)	0.0107	109	3	2.75229	0.00050243	0.0030146	PRKAB2,PPARA,PPARGC1A
Fucsia	Non-alcoholic fatty liver disease (NAFLD)(K)	0.0148	151	3	1.98675	0.0012871	0.0051484	PRKAB2,ADIPOR2,PPARA
Light	Heterotrimeric G-protein signaling pathway-Gi alpha and Gs alpha mediated pathway(P)	0.0144	147	9	6.12245	5.6621e-15	6.9644e-13	ADCY9,GNAL,ADRB3,HTR1E,GNG5,ADRB1,ADRB2,OPRM1,HTR4
Light	GPCR ligand binding(R)	0.0381	389	9	2.31362	3.3432e-11	2.0393e-09	GABBR2,EDN1,ADRB3,HTR1E,FZD4,ADRB1,ADRB2,OPRM1,HTR4
Light	GPCR downstream signaling(R)	0.0882	901	10	1.10988	1.5947e-09	6.5382e-08	GABBR2,EDN1,ADCY9,GNAL,ADRB3,HTR1E,ADRB1,ADRB2,OPRM1,HTR4
Light	Neuroactive ligand-receptor interaction(K)	0.0271	277	7	2.52708	7.584e-09	2.2752e-07	GABBR2,ADRB3,HTR1E,ADRB1,ADRB2,OPRM1,HTR4
Light	Calcium signaling pathway(K)	0.0175	179	6	3.35196	2.446e-08	5.8704e-07	ADCY9,GNAL,ADRB3,ADRB1,ADRB2,HTR4
Light	cAMP signaling pathway(K)	0.0195	199	6	3.01508	4.5711e-08	9.1422e-07	GABBR2,ADCY9,HTR1E,ADRB1,ADRB2,HTR4
Light	Regulation of lipolysis in adipocytes(K)	0.0055	56	4	7.14286	4.32e-07	7.3439e-06	ADCY9,ADRB3,ADRB1,ADRB2
Light	Salivary secretion(K)	0.0087	89	4	4.49438	2.6994e-06	3.8307e-05	ADCY9,ADRB3,ADRB1,ADRB2
Light	Morphine addiction(K)	0.0089	91	4	4.3956	2.9467e-06	3.8307e-05	GABBR2,ADCY9,GNG5,OPRM1
Light	Neurotransmitter Receptor Binding And Downstream Transmission In The Postsynaptic Cell(R)	0.0129	132	4	3.0303	1.2713e-05	0.00015255	GABBR2,ADCY9,GNAL,GNG5
Light	cGMP-PKG signaling pathway(K)	0.0164	167	4	2.39521	3.1857e-05	0.00035042	ADCY9,ADRB3,ADRB1,ADRB2
Light	Endothelins(N)	0.0061	62	3	4.83871	4.7241e-05	0.00041515	EDN1,ADCY9,GNAL
Light	Opioid Signalling(R)	0.0061	62	3	4.83871	4.7241e-05	0.00041515	ADCY9,GNAL,OPRM1
Light	Renin secretion(K)	0.0063	64	3	4.6875	5.1893e-05	0.00041515	ADRB3,ADRB1,ADRB2
Light	GABAergic synapse(K)	0.0086	88	3	3.40909	0.00013277	0.0010622	GABBR2,ADCY9,GNG5
Light	Estrogen signaling pathway(K)	0.0097	99	3	3.0303	0.00018767	0.0011597	GABBR2,ADCY9,OPRM1
Light	Melanogenesis(K)	0.0098	100	3	3	0.00019329	0.0011597	EDN1,ADCY9,FZD4
Light	Serotonergic synapse(K)	0.011	112	3	2.67857	0.00026941	0.0016164	HTR1E,GNG5,HTR4
Light	Adrenergic signaling in cardiomyocytes(K)	0.0145	148	3	2.02703	0.00060696	0.0024278	ADCY9,ADRB1,ADRB2
Light	Endocytosis(K)	0.0253	258	3	1.16279	0.0029885	0.0089654	ADRB3,ADRB1,ADRB2
Light	Wnt signaling pathway(P)	0.0262	268	3	1.1194	0.0033274	0.0099821	EDN1,GNG5,FZD4
Forrest	Mitotic Metaphase and Anaphase(R)	0.016	163	6	3.68098	7.1278e-09	2.7798e-07	RANBP2,AHCTF1,ESPL1,NUP98,SMC1A,CLASP2
Forrest	Mitotic Prometaphase(R)	0.0097	99	5	5.05051	3.7664e-08	7.1562e-07	RANBP2,AHCTF1,NUP98,SMC1A,CLASP2
Forrest	SUMOylation(R)	0.0098	100	4	4	2.8709e-06	3.7322e-05	RANBP2,PIAS4,NUP98,SMC1A
Forrest	Signaling by Rho GTPases(R)	0.0316	323	5	1.54799	1.2457e-05	0.00011212	RANBP2,AHCTF1,DIAPH2,NUP98,CLASP2
Forrest	Metabolism of non-coding RNA(R)	0.005	51	3	5.88235	1.9939e-05	0.00013957	RANBP2,NUP98,GEMIN7
Forrest	RNA transport(K)	0.0168	172	4	2.32558	2.4146e-05	0.00014488	RANBP2,NUP98,GEMIN7,NXT2
Forrest	Processing of Capped Intron-Containing Pre-mRNA(R)	0.0165	169	3	1.77515	0.00067674	0.002707	RANBP2,NUP98,SMC1A
Aqua	Hypoxic and oxygen homeostasis regulation of HIF-1-alpha(N)	0.0019	19	3	15.7895	3.5806e-07	1.0384e-05	EGLN3,EGLN2,HIF3A
Aqua	Regulation of Hypoxia-inducible Factor (HIF) by oxygen(R)	0.0025	26	3	11.5385	9.1516e-07	1.2812e-05	EGLN3,EGLN2,HIF3A
Aqua	RNA Polymerase II Transcription(R)	0.0106	108	3	2.77778	6.364e-05	0.00057276	POLR2D,TAF5,TAF9B
Wine	MAPK signaling pathway(K)	0.025	255	5	1.96078	1.9539e-07	1.7976e-05	PPP3CA,CACNA1D,RASGRP1,CACNA1E,CACNG4
Wine	Oxytocin signaling pathway(K)	0.0155	158	3	1.89873	0.00012369	0.0037107	PPP3CA,CACNA1D,CACNG4
Wine	Calcium signaling pathway(K)	0.0175	179	3	1.67598	0.00017874	0.0041109	PPP3CA,CACNA1D,CACNA1E
Black	ER to Golgi Anterograde Transport(R)	0.0115	117	5	4.2735	1.1726e-09	3.9868e-08	SPTBN4,CD59,SEC24C,CTSC,COPZ1
Black	Asparagine N-linked glycosylation(R)	0.0186	190	5	2.63158	1.3163e-08	2.2378e-07	SPTBN4,CD59,SEC24C,CTSC,COPZ1
Steel blue	Platelet homeostasis(R)	0.0053	54	4	7.40741	7.8156e-10	1.485e-08	ATP2B4,ATP2A2,ATP2B3,ATP2B1
Steel blue	Pancreatic secretion(K)	0.0094	96	4	4.16667	7.8068e-09	7.0261e-08	ATP2B4,ATP2A2,ATP2B3,ATP2B1
Steel blue	Cardiac conduction(R)	0.0105	107	4	3.73832	1.2048e-08	7.2289e-08	ATP2B4,ATP2A2,ATP2B3,ATP2B1
Steel blue	Adrenergic signaling in cardiomyocytes(K)	0.0145	148	4	2.7027	4.4099e-08	1.764e-07	ATP2B4,ATP2A2,ATP2B3,ATP2B1
Steel blue	cGMP-PKG signaling pathway(K)	0.0164	167	4	2.39521	7.1491e-08	1.8872e-07	ATP2B4,ATP2A2,ATP2B3,ATP2B1
Steel blue	Ion channel transport(R)	0.0168	172	4	2.32558	8.0445e-08	1.8872e-07	ATP2B4,ATP2A2,ATP2B3,ATP2B1
Steel blue	Calcium signaling pathway(K)	0.0175	179	4	2.23464	9.4362e-08	1.8872e-07	ATP2B4,ATP2A2,ATP2B3,ATP2B1
Steel blue	cAMP signaling pathway(K)	0.0195	199	4	2.01005	1.4414e-07	2.8829e-07	ATP2B4,ATP2A2,ATP2B3,ATP2B1
Steel blue	Salivary secretion(K)	0.0087	89	3	3.37079	2.6298e-06	5.2596e-06	ATP2B4,ATP2B3,ATP2B1
K: Kyoto Eencyclopedia of Genes and Genomes, R: Reactome, N: National Cancer Institute (NCI), P: Pathway Interaction Database, B: BioCarta
