# Supplementary material for: Circulating microRNAs are associated with Pulmonary Hypertension and Development of Chronic Lung Disease in Congenital Diaphragmatic Hernia
Source: Sci Rep. 2018 Jul 16;8:10735. doi: 10.1038/s41598-018-29153-8 (PMC6048121; doi:10.1038/s41598-018-29153-8)
Supplement: Supplementary file 6 — Supplementary Dataset 5 [file 41598_2018_29153_MOESM6_ESM.xlsx]

## Sheet: Network_edge
Supplementary Table 5 to Herrera-Rivero et al.: Circulating microRNAs are associated with Pulmonary Hypertension and Development of Chronic Lung Disease in Congenital Diaphragmatic Hernia.: Complete list of edges and functional interaction annotations of the main protein-protein interaction network. The number of interactions for each protein are shown in the right panel.
SUID	Edge.Type	FI.Annotation	FI.Score	Protein.1	FI.Direction	Protein.2
64	FI	activated by	1	POLR2D	←	SMAD2
66	FI	activate	1	HIF3A	→	POLR2D
69	FI	predicted	0.53	CRY2	-	RORC
72	FI	catalyze	1	ACVR1B	→	NLK
75	FI	predicted	0.53	ABL2	-	EPHA3
77	FI	predicted	0.53	ABL2	-	EPHA4
80	FI	activated by	1	IGF1R	←	ITGB3
83	FI	PPrel: activation; activate; predicted	1	MAPK1	→	STAT3
86	FI	PPrel: activation, phosphorylation; PPrel: inhibition, phosphorylation; activate; catalyze; reaction	1	CCND1	-	RB1
88	FI	expression regulated by	1	B3GAT3	←	STAT3
91	FI	predicted	0.53	DVL3	-	SMARCC1
94	FI	PPrel: activated by	1	IL22RA1	←	IL6
97	FI	PPrel: dephosphorylated	1	ANAPC13	-	CDC14B
100	FI	complex	1	TAF5	-	TAF9B
103	FI	PPrel: activated by; complex; reaction	1	PPARA	←	PPARGC1A
106	FI	predicted	0.95	ATP2A2	-	ATP2B1
107	FI	PPrel: activation, indirect effect; activate; complex; expression regulated by; inhibit; input	1	IL6	←	STAT3
109	FI	predicted	0.95	ATP2A2	-	ATP2B3
111	FI	PPrel: inhibited by	1	DVL3	|-	SENP2
114	FI	PPrel: activation	1	IL10	→	OSMR
117	FI	PPrel: inhibited by, dephosphorylation	1	CACNA1D	|-	PPP3CA
119	FI	predicted	1	ATP2A2	-	ATP2B4
122	FI	PPrel: activated, indirect effect	1	MAP3K3	←	NRAS
125	FI	complex; input	1	ADRB2	-	EDN1
128	FI	PPrel: activation; complex; input	1	ADRB3	→	GNAL
130	FI	catalyze	1	GHR	→	MAPK1
133	FI	expression regulated by	1	DUSP1	←	TP53
136	FI	catalyze	1	PAK1	→	PPP1R12B
138	FI	inhibited by	1	PAX3	|-	RB1
139	FI	predicted	0.59	SENP2	-	SMAD2
142	FI	PPrel: activation; activate	1	CASP3	→	MAP3K1
144	FI	activated by	1	ADCY9	←	EDN1
146	FI	PPrel: inhibited, indirect effect	1	PRKAB2	|-	STAT3
149	FI	complex; input	1	AHCTF1	-	SMC1A
151	FI	catalyze; complex; input	1	PAK1	→	VAV3
153	FI	GErel: expression by	1	STEAP3	←	TP53
155	FI	PPrel: phosphorylated by; activated by; catalyzed by; complex; reaction	1	CHUK	←	MAP3K1
158	FI	complex; input; reaction	1	MED6	-	NCOA1
162	FI	PPrel: activated by, phosphorylation; activated by	1	CHUK	←	MAP3K3
165	FI	catalyze	1	ESPL1	→	RANBP2
167	FI	complex; reaction	1	MEF2D	-	PPARGC1A
169	FI	complex; input	1	ITGB3	-	PDGFB
171	FI	activate; inhibite	1	GAB2	-	NRAS
173	FI	predicted	0.53	EPHA3	-	MLLT4
175	FI	activated by	1	BCL2L1	←	MAPK1
176	FI	complex; input	1	RANBP2	-	SMC1A
178	FI	expression regulates	1	E2F6	→	MAPK1
181	FI	predicted	1	ACVR2A	-	TGFBR1
183	FI	GErel: expression by	1	THBS1	←	TP53
186	FI	complex	1	CACNA1E	-	CACNG4
189	FI	complex; input	1	GNG5	-	HTR4
190	FI	PPrel: activation, indirect effect; expression regulated by	1	IL10	←>	STAT3
192	FI	complex; input	1	ACVR1C	-	ACVR2A
195	FI	expression regulated by	1	CBFA2T3	←	ZBTB7A
197	FI	PPrel: activation; complex; input	1	COL4A6	→	ITGB3
199	FI	complex; input; predicted	1	ACVR1C	-	ACVR2B
201	FI	expression regulated by	1	CYP19A1	←	STAT3
203	FI	reaction	1	CHD9	-	MED6
205	FI	complex; input	1	CLASP2	-	RANBP2
207	FI	complex; input	1	CCND1	-	MYB
209	FI	reaction	1	CHD9	-	MED8
211	FI	predicted	0.95	IGF1R	-	RDX
213	FI	PPrel: activation; complex; input	1	COL4A6	→	ITGB8
214	FI	predicted	0.96	MAP3K3	-	MAPK1
215	FI	expression regulated by	1	CCND1	←	TP53
216	FI	predicted	0.96	MAP3K1	-	MAPK1
219	FI	PPrel: activation, binding/association	1	CCL22	→	CCR7
220	FI	activate	1	MAPK1	→	SMAD2
225	FI	complex; input	1	CBL	-	ITGB3
227	FI	PPrel: activated by; complex; input	1	GNG5	←	HTR1E
229	FI	predicted	0.53	SOCS1	-	VAV3
231	FI	complex; input	1	HMGA1	-	RANBP2
232	FI	activated by	1	POLR2D	←	STAT3
234	FI	PPrel: inhibition; PPrel: inhibition, dephosphorylation; catalyze; predicted	1	DUSP9	-	MAPK1
237	FI	predicted	0.95	ZNF354A	-	ZNF431
238	FI	complex; input	1	CHD9	-	PPARA
239	FI	PPrel: inhibited by	1	CACNA1D	|-	GNG5
240	FI	catalyze; complex; input	1	POLR2D	→	TAF9B
243	FI	complex	1	COL4A2	-	COL4A5
244	FI	complex	1	COL4A5	-	COL4A6
246	FI	predicted	0.53	COL3A1	-	SMAD2
249	FI	catalyzed by	1	IGF1	←	PAPPA
251	FI	activated by	1	GNG5	←	WNT1
253	FI	PPrel: activation	1	MAPK1	→	PLA2G3
255	FI	predicted	0.53	NCOA1	-	PIAS4
257	FI	predicted	0.53	COL1A2	-	SMAD2
262	FI	predicted	0.53	GAB2	-	NTRK3
264	FI	catalyze; complex; input	1	ACVR2B	→	ZFYVE16
267	FI	activated by	1	GEMIN7	←	NUP98
269	FI	activate; catalyze	1	CCND1	→	E2F2
272	FI	complex; input	1	COPZ1	-	SPTBN4
274	FI	catalyze	1	CCND1	→	E2F5
276	FI	complex; input	1	COL4A1	-	PDGFB
277	FI	complex; input	1	AHCTF1	-	NUP98
280	FI	complex; input	1	GIPC1	-	NGF
282	FI	PPrel: activation	1	IL13	→	OSMR
285	FI	catalyzed by	1	CDC25A	←	PSME1
286	FI	activated by	1	MAP3K1	←	PAK1
289	FI	predicted	0.59	MAPK6	-	SLC20A1
291	FI	PPrel: activated by	1	INSR	←	PDGFB
294	FI	complex; input; predicted	1	ACTA1	-	UTRN
295	FI	PPrel: activated by, phosphorylation; catalyzed by	1	PPARGC1A	←	PRKAB2
296	FI	catalyzed by	1	MAPK6	←	PSME1
297	FI	input; predicted	1	EPHA3	-	EPHA4
298	FI	GErel: expression, indirect effect	1	CBL	→	THBS1
299	FI	PPrel: activated by	1	MLLT4	←	NRAS
300	FI	activated by	1	CHUK	←	NGF
301	FI	activated by	1	MAPK1	←	NGF
303	FI	catalyze	1	PSME1	→	TNFRSF1B
304	FI	complex; input	1	GHR	-	STAT3
305	FI	GErel: expression, indirect effect; activate	1	IL6	←>	MAPK1
306	FI	activated by	1	CBL	←	EPHA4
307	FI	activate	1	ITGB3	→	MAPK1
308	FI	activated by	1	CBL	←	EPHA3
310	FI	activate	1	CCND2	→	E2F2
312	FI	PPrel: activation	1	COL24A1	→	ITGB3
313	FI	predicted	0.53	PAX3	-	TP53
314	FI	PPrel: inhibition, phosphorylation; activate	1	CCND2	-	RB1
315	FI	GErel: expression by; PPrel: inhibition	1	SOCS1	←|	STAT3
316	FI	predicted	0.95	PAK1	-	TGFBR1
319	FI	predicted	0.53	DMD	-	SGCD
321	FI	predicted	0.53	HMGB1	-	TP53
322	FI	PPrel: activation	1	COL24A1	→	ITGB8
323	FI	catalyzed by	1	NRAS	←	PAK1
324	FI	complex; expression regulated by; input; predicted	1	BCL2L1	←	TP53
325	FI	complex; input	1	CBL	-	IL6
327	FI	predicted	0.59	POLR3D	-	SMAD2
328	FI	PPrel: activated by; PPrel: activated by, phosphorylation; PPrel: indirect effect; PPrel: phosphorylated by; activated by; complex; inhibited by; input; predicted; reaction	1	SMAD2	-	TGFBR1
329	FI	predicted	0.59	MED6	-	SMAD2
330	FI	expression regulated by	1	STAT3	←	TP53
332	FI	interaction	1	NTRK3	-	SH2B3
333	FI	complex; input; reaction	1	MED8	-	NCOA1
335	FI	catalyzed by	1	CDKN1A	←	PSME1
336	FI	activated by	1	GAB2	←	IL6
337	FI	GErel: expression by	1	CCND2	←	STAT3
338	FI	PPrel: indirect effect	1	INSR	-	MAPK1
339	FI	activate; reaction	1	MLLT4	→	PDGFB
340	FI	predicted	0.99	CHUK	-	SMAD2
341	FI	predicted	1	ACVR2B	-	TGFBR1
342	FI	inhibited by; reaction	1	CHD9	|-	NCOA1
344	FI	expression regulated by	1	DICER1	←	STAT3
347	FI	complex	1	CHD4	-	ERCC6
348	FI	complex; input	1	GNAL	-	GNG5
354	FI	activated by	1	RICTOR	←	TSC1
355	FI	complex; input	1	EDN1	-	GNAL
356	FI	PPrel: activation; PPrel: activation, indirect effect	1	GNG5	→	MAPK1
357	FI	catalyzed by	1	CLASP2	←	ESPL1
358	FI	complex	1	ACTA1	-	DMD
359	FI	activated by	1	NRAS	←	NTRK3
360	FI	complex; input	1	PAK1	-	UTRN
361	FI	catalyzed by	1	MAPK6	←	PAK1
362	FI	catalyzed by	1	CASP3	←	NGF
363	FI	PCrel: inhibited by; PPrel: activated by; PPrel: inhibited by	1	ADCY9	-	GNG5
364	FI	catalyzed by	1	CCND1	←	PSME1
366	FI	PPrel: activation, indirect effect	1	ADIPOR2	→	PPARA
367	FI	predicted	0.99	NCOA1	-	RORC
368	FI	complex	1	CACNA1D	-	CACNG4
370	FI	predicted	0.59	COL1A1	-	PDGFB
371	FI	activate	1	ITGB3	→	VAV3
372	FI	complex; input	1	DMD	-	UTRN
373	FI	predicted	0.95	ACVR1B	-	PAK1
378	FI	complex; input	1	CD59	-	COPZ1
380	FI	PPrel: activation, binding/association	1	CCL3	→	CCR7
381	FI	GErel: expression by; expression regulated by	1	CCND1	←	STAT3
382	FI	predicted	0.53	MED6	-	SMARCC1
385	FI	PPrel: inhibition	1	CHRD	-|	GDF6
386	FI	PPrel: activation; complex; input	1	ADRB2	→	GNAL
387	FI	complex	1	COL4A1	-	COL4A5
388	FI	PPrel: activated by, dephosphorylation	1	ANAPC13	←	PPP3CA
390	FI	complex; input	1	BRF2	-	POLR3D
391	FI	complex	1	COL4A1	-	COL4A2
393	FI	activated by; complex; reaction	1	CHUK	←	MAP4K4
394	FI	activated by	1	CHUK	←	HMGB1
395	FI	expression regulated by	1	MAPK1	←	ZBTB7A
397	FI	PPrel: activated by; complex; input	1	GNG5	←	OPRM1
399	FI	PPrel: binding/association	1	DVL3	-	VANGL2
400	FI	predicted	0.53	TP53	-	ZBTB7A
401	FI	PPrel: activation; complex; input	1	COL1A1	→	ITGB8
402	FI	complex; input; predicted	1	ACVR1B	-	ACVR2B
403	FI	PPrel: activation; complex; input	1	COL1A1	→	ITGB3
404	FI	complex; input	1	ACVR1B	-	ACVR2A
405	FI	complex; input	1	ABL2	-	CLASP2
407	FI	PPrel: inhibition, phosphorylation	1	CHUK	-|	IRS2
408	FI	complex; input	1	ADRB2	-	GNG5
409	FI	input	1	ACVR1B	-	GDF6
411	FI	PPrel: activated by; complex; input	1	NRAS	←	SYNGAP1
412	FI	predicted	0.59	CHUK	-	RICTOR
414	FI	activate	1	BTG2	→	CCND1
415	FI	catalyze; inhibite	1	CDKN1A	-	RB1
416	FI	input	1	GDF6	-	TGFBR1
418	FI	reaction	1	MAPK1	-	NKD1
419	FI	PPrel: activated by; complex; input	1	IGF1R	←	NGF
422	FI	predicted	0.59	MASP1	-	RPS6KA3
423	FI	PPrel: activation; PPrel: activation, phosphorylation; complex; inhibit	1	INSR	-	IRS2
425	FI	expression regulated by	1	CCND1	←	CREM
426	FI	PPrel: activation; complex; input	1	COL1A2	→	ITGB3
428	FI	complex; input	1	PIAS4	-	RNF8
430	FI	complex; predicted	1	DICER1	-	TARBP2
431	FI	PPrel: activation; complex; input	1	COL1A2	→	ITGB8
432	FI	PPrel: indirect effect	1	IRS2	-	MAPK1
433	FI	reaction	1	CHD9	-	PPARGC1A
434	FI	expression regulated by	1	ABL2	←	STAT3
435	FI	complex; input	1	GNAL	-	HTR1E
436	FI	predicted	0.94	COL1A1	-	COL3A1
437	FI	PPrel: activated by	1	GHR	←	IL10
438	FI	activate	1	MAPK1	→	TSC1
440	FI	predicted	0.96	DAPK1	-	MAPK1
441	FI	activated by	1	IGF1	←	ITGB3
442	FI	predicted	0.53	CRY2	-	MAPK1
443	FI	catalyze; complex; input	1	ACVR2A	→	ZFYVE16
444	FI	PPrel: activation, indirect effect	1	ADIPOR2	→	PRKAB2
445	FI	activated by; catalyzed by	1	NRAS	←	PDGFB
448	FI	PPrel: activated binding/association; PPrel: activated by; PPrel: binding/association; complex; input; reaction	1	FAS	←	FASLG
449	FI	PPrel: activated by	1	GHR	←	IL13
451	FI	complex; input	1	DMP1	-	ITGB3
453	FI	predicted	0.59	CHD7	-	SMARCC1
454	FI	PPrel: activation	1	IL13	→	IL22RA1
455	FI	GErel: expression by; expression regulated by	1	FAS	←	TP53
456	FI	PPrel: activated by; activated by; catalyze; catalyzed by; complex; input	1	ADCY9	←>	GNAL
457	FI	predicted	0.89	CHUK	-	NRAS
459	FI	GErel: expression by	1	ACSL6	←	PPARA
460	FI	catalyze	1	ACVR1C	→	NLK
461	FI	reaction	1	CHUK	-	MAPK1
462	FI	complex; input	1	CLASP2	-	SMC1A
463	FI	PPrel: activated by	1	GAB2	←	INSR
464	FI	input	1	ACVR2B	-	GDF6
465	FI	reaction	1	CCND1	-	CCND2
466	FI	PPrel: activated by; complex; input	1	GNAL	←	HTR4
468	FI	catalyze	1	CASP3	→	UNC5A
469	FI	predicted	0.89	CHUK	-	MAPK6
470	FI	PPrel: indirect effect; interaction	1	IGF1	-	RPS6KA3
471	FI	predicted	0.95	ACVR1C	-	PAK1
473	FI	complex; input; reaction	1	CLASP2	-	DIAPH2
474	FI	PPrel: activation, phosphorylation; catalyze	1	PRKAB2	→	TSC1
475	FI	PPrel: activated by	1	ITGB8	←	THBS1
476	FI	catalyzed by	1	NLK	←	TGFBR1
477	FI	predicted	0.53	COL1A1	-	SMAD2
478	FI	PPrel: activation; complex; input	1	COL4A5	→	ITGB3
480	FI	PPrel: activation; complex; input	1	ADRB1	→	GNAL
481	FI	PPrel: activation; complex; input	1	COL4A5	→	ITGB8
482	FI	predicted; reaction	1	E2F2	-	TP53
484	FI	GErel: expression	1	EGR3	→	FASLG
485	FI	complex; input	1	AHCTF1	-	RANBP2
486	FI	predicted	0.59	SMAD2	-	SMARCC1
487	FI	activated by	1	HMGA1	←	TP53
488	FI	GErel: expression by	1	CDKN1A	←	SMAD2
489	FI	complex; input; predicted	1	EPHA4	-	VAV3
490	FI	complex; input	1	E2F5	-	SMAD2
491	FI	expression regulates	1	MYB	→	NRAS
492	FI	activate; complex; input	1	IGF1	→	IRS2
493	FI	input	1	ACVR2A	-	GDF6
495	FI	complex; input	1	SCN5A	-	SPTBN4
496	FI	catalyzed by	1	DVL3	←	PSME1
497	FI	PPrel: activation	1	IL6	→	OSMR
499	FI	PPrel: activated by; PPrel: activated, indirect effect; PPrel: indirect effect; catalyzed by	1	DVL3	←	FZD4
501	FI	expression regulated by; expression regulates	1	POU2F2	←>	STAT3
502	FI	complex; input	1	ERCC6	-	POLR2D
503	FI	GErel: expression by; GErel: expression, indirect effect	1	CDKN1A	←	MAPK1
504	FI	catalyzed by	1	AHCTF1	←	ESPL1
505	FI	PPrel: phosphorylated by	1	MAP3K3	←	PAK1
506	FI	PPrel: dissociation; activate; complex; inhibited by; input	1	E2F2	|→	RB1
507	FI	GErel: expression by	1	CCND1	←	MAPK1
508	FI	complex; input; reaction	1	DIAPH2	-	NUP98
509	FI	expression regulated by	1	COL4A2	←	E2F6
510	FI	complex; input	1	CBL	-	PDGFB
511	FI	complex	1	TGFBR1	-	ZFYVE16
512	FI	complex; input	1	COL4A2	-	PDGFB
513	FI	expression regulated by	1	EDN1	←	PPARA
514	FI	predicted	0.53	CASP3	-	CDKN1A
515	FI	expression regulated by	1	CCL22	←	STAT3
517	FI	GErel: expression by; PPrel: inhibition	1	SOCS4	←|	STAT3
518	FI	reaction	1	MED8	-	PPARA
519	FI	predicted	0.53	CHD4	-	ZNF431
521	FI	activate	1	FGF11	→	SCN5A
523	FI	predicted	0.53	CCND1	-	RALB
524	FI	complex; input	1	GAB2	-	MAPK1
525	FI	complex	1	COL1A1	-	COL1A2
526	FI	PPrel: activation, phosphorylation, indirect effect; activate	1	IGF1R	→	MAPK1
530	FI	PPrel: activation; complex; input	1	COL3A1	→	ITGB3
532	FI	inhibited by; input	1	CHUK	|-	TNFAIP3
533	FI	PPrel: inhibition; catalyze	1	ESPL1	-	SMC1A
534	FI	predicted	0.96	IGF1R	-	STAT3
535	FI	catalyze	1	IRS2	→	NRAS
536	FI	PPrel: activation; complex; input	1	COL3A1	→	ITGB8
538	FI	predicted	0.59	EGLN3	-	MAPK1
539	FI	complex; input	1	GHR	-	SOCS1
540	FI	activated by	1	MAP3K1	←	TNFRSF1B
541	FI	predicted	0.59	COL1A2	-	PDGFB
544	FI	complex; input	1	NUP98	-	RANBP2
545	FI	activated by; predicted	1	MYB	←	NLK
546	FI	PPrel: inhibition	1	PIAS4	-|	STAT3
547	FI	activate	1	RNF8	→	SMC1A
548	FI	complex; input	1	ACTA1	-	MLLT4
549	FI	reaction	1	MED6	-	PPARA
551	FI	predicted	0.95	NTRK3	-	ULK2
552	FI	PPrel: activation; PPrel: phosphorylation; catalyze	1	ACVR1C	→	SMAD2
553	FI	activated by	1	CHUK	←	FASLG
555	FI	PPrel: inhibition, phosphorylation	1	MAPK1	-|	PCYT1B
556	FI	PPrel: inhibited by; activated by; complex; input	1	CCND1	-	CDKN1A
557	FI	catalyzed by	1	CACNA1E	←	GNG5
559	FI	activate	1	CD86	→	GAB2
561	FI	predicted	0.59	BTG2	-	CNOT6L
562	FI	GErel: expression by; expression regulated by	1	CDKN1A	←	STAT3
563	FI	PPrel: phosphorylated by; activated by; complex; predicted	1	MAP3K1	←	MAP4K4
565	FI	predicted	0.59	CHUK	-	IKBKAP
567	FI	PPrel: phosphorylated by; activated by	1	MAP3K1	←	MAP4K3
568	FI	complex	1	ACTA1	-	PAK1
569	FI	PPrel: activation	1	FGF11	→	INSR
570	FI	expression regulated by	1	HMGA1	←	ZBTB7A
571	FI	predicted	0.53	SGCD	-	UTRN
573	FI	catalyzed by	1	C2	←	MASP1
574	FI	PPrel: activated by	1	GHR	←	IL6
576	FI	activated by	1	CLDN1	←	MLLT4
578	FI	PPrel: inhibition, dephosphorylation	1	DUSP16	-|	MAPK1
579	FI	expression regulated by	1	CD59	←	STAT3
580	FI	complex; input	1	HMGA1	-	NUP98
581	FI	expression regulated by	1	ATP2B4	←	STAT3
583	FI	PPrel: activated by; activated by; catalyzed by	1	NRAS	←	RASGRP1
584	FI	catalyze	1	NGF	→	STAT3
585	FI	activated by	1	HMGA1	←	RB1
588	FI	predicted	0.99	IKBKE	-	TBKBP1
589	FI	activate	1	MAPK1	→	RB1
591	FI	PPrel: activated by, phosphorylation	1	EEF2K	←	PRKAB2
592	FI	PPrel: activated, indirect effect; catalyzed by	1	MAP3K1	←	NRAS
593	FI	complex; input	1	CLASP2	-	NUP98
594	FI	reaction	1	ITGB3	-	MLLT4
595	FI	PPrel: activated by; complex; input	1	ITGB3	←	THBS1
597	FI	GErel: expression	1	PPARA	→	SCD
598	FI	PPrel: activated by	1	IGF1R	←	PDGFB
599	FI	GErel: expression by; expression regulated by; predicted	1	CDKN1A	←	TP53
600	FI	complex; input	1	PDGFB	-	THBS1
601	FI	PPrel: activated by	1	INSR	←	NGF
602	FI	predicted	0.53	CCND2	-	RALB
603	FI	PPrel: activation	1	FGF11	→	IGF1R
605	FI	predicted	0.53	RB1	-	ZNF248
606	FI	complex; input	1	HMGB1	-	MAPK1
607	FI	catalyze; complex; input	1	POLR2D	→	TAF5
608	FI	PPrel: activation	1	IGF1R	→	NRAS
610	FI	complex; input	1	ABL2	-	CAP1
612	FI	complex; input	1	COL15A1	-	ITGB3
614	FI	PPrel: activation; complex; input	1	COL5A2	→	ITGB8
615	FI	catalyzed by	1	NRAS	←	SPTBN4
616	FI	expression regulated by	1	IGF1	←	STAT3
618	FI	predicted	0.95	CBL	-	DTX1
619	FI	complex; input	1	COL15A1	-	ITGB8
620	FI	predicted	0.94	COL1A2	-	COL3A1
621	FI	PPrel: activation; complex; input	1	COL5A2	→	ITGB3
623	FI	predicted	0.95	CBL	-	DTX2
624	FI	reaction	1	NCOA1	-	SMARCC1
625	FI	PPrel: activation, phosphorylation	1	MAPK1	→	TP53
626	FI	catalyze; inhibit	1	CDKN1A	-	E2F2
627	FI	expression regulated by	1	CCR7	←	POU2F2
628	FI	catalyze	1	CDKN1A	→	E2F5
630	FI	PPrel: activation; complex	1	GABBR2	→	GNG5
631	FI	predicted	0.53	MED8	-	SMARCC1
633	FI	PPrel: binding/association; predicted	1	APC2	-	DVL3
634	FI	complex; input	1	NCOA1	-	PAX3
635	FI	complex; input	1	CHD7	-	NLK
636	FI	catalyzed by; complex; input	1	DVL3	←	WNT1
637	FI	catalyze	1	GHR	→	IRS2
638	FI	complex; input; reaction	1	DIAPH2	-	RANBP2
640	FI	PPrel: binding/association	1	NUP98	-	NXT2
642	FI	complex; input	1	CD59	-	SEC24C
643	FI	complex; input	1	EPHA3	-	VAV3
644	FI	activate	1	MED6	→	WNT1
645	FI	PPrel: activation; interaction	1	IGF1	→	INSR
646	FI	predicted	0.53	ADRB3	-	CACNA1D
647	FI	PPrel: activation	1	CASP3	→	PAK1
648	FI	PPrel: activation; complex; input	1	COL4A2	→	ITGB3
650	FI	activated by	1	PAG1	←	PDGFB
651	FI	PPrel: binding/association; PPrel: ubiquitination	1	CBL	-	IGF1R
652	FI	complex; input	1	HMGB1	-	ITGB3
653	FI	PPrel: activation; complex; input	1	COL4A2	→	ITGB8
654	FI	activated by	1	PAK1	←	PDGFB
655	FI	expression regulated by	1	SH2B3	←	ZBTB7A
657	FI	complex; input	1	ARHGEF15	-	EPHA4
658	FI	complex; input; reaction	1	NCOA1	-	PPARGC1A
659	FI	PPrel: activation; PPrel: activation, phosphorylation; PPrel: phosphorylation; activate; catalyze; predicted	1	MAPK1	→	RPS6KA3
660	FI	PPrel: activation; PPrel: phosphorylation; catalyze; predicted	1	ACVR1B	→	SMAD2
661	FI	catalyze	1	ACVR2A	→	ACVR2B
662	FI	complex; input	1	MED6	-	PPARGC1A
663	FI	expression regulated by	1	DUSP1	←	STAT3
664	FI	PPrel: activation, indirect effect	1	ITGB3	→	NRAS
665	FI	predicted	0.53	PIAS4	-	TP53
666	FI	complex; input	1	COL4A5	-	PDGFB
667	FI	activate	1	ITGB3	→	MAP3K1
668	FI	PPrel: compound	1	CACNA1E	-	RASGRP1
669	FI	PPrel: activation	1	IL10	→	IL22RA1
673	FI	PPrel: activation; activate; complex; input	1	IGF1R	→	IRS2
674	FI	complex	1	DMD	-	PAK1
675	FI	complex; inhibite; input; reaction	1	NCOA1	-|	PPARA
677	FI	expression regulates	1	PAX3	→	RNMT
678	FI	predicted	0.53	HMGB1	-	RB1
679	FI	complex; input	1	POLR2D	-	SMC1A
680	FI	complex; input	1	MYB	-	TP53
681	FI	PPrel: inhibited by	1	IRS2	|-	SOCS1
682	FI	PPrel: activated by; PPrel: inhibited by; predicted	1	DVL3	-	NKD1
683	FI	predicted	0.53	CHD4	-	ZNF354A
684	FI	PPrel: inhibited by	1	IRS2	|-	SOCS4
685	FI	PPrel: activated by; PPrel: activated by, phosphorylation; complex; input	1	FZD4	←	WNT1
686	FI	complex; input	1	ITGB8	-	TGFBR1
687	FI	activated by	1	ACTA1	←	CASP3
688	FI	PPrel: activation; PPrel: binding/association; complex; input; interaction	1	IGF1	→	IGF1R
689	FI	complex; input	1	MED8	-	PPARGC1A
690	FI	activated by	1	CCND1	←	SMARCC1
691	FI	complex; input	1	AHCTF1	-	CLASP2
692	FI	PPrel: inhibited by; PPrel: inhibited by, dephosphorylation	1	INSR	|-	SOCS1
693	FI	PPrel: inhibited by; PPrel: inhibited by, dephosphorylation	1	INSR	|-	SOCS4
694	FI	predicted	0.53	DVL3	-	SMAD2
695	FI	PPrel: inhibition, dephosphorylation; activate	1	DUSP1	-	MAPK1
698	FI	predicted	0.59	CCND1	-	NCOA1
699	FI	catalyze	1	ESPL1	→	NUP98
700	FI	activated by	1	CHUK	←	FAS
701	FI	activated by	1	NKD1	←	WNT1
702	FI	complex; input	1	IRS2	-	NGF
703	FI	predicted	0.53	DVL3	-	PAK1
704	FI	expression regulated by	1	FAS	←	STAT3
705	FI	activate; complex; input	1	PDGFB	→	STAT3
706	FI	GErel: repressed by	1	PPARGC1A	|-	STAT3
707	FI	complex; input	1	IKBKE	-	TNFAIP3
708	FI	predicted	0.59	CHUK	-	TNFRSF1B
709	FI	complex; input; reaction	1	AHCTF1	-	DIAPH2
710	FI	predicted	0.95	INSR	-	RDX
711	FI	complex; input	1	ADRB3	-	GNG5
713	FI	PPrel: activation, binding/association	1	CCL7	→	CCR7
714	FI	predicted	0.89	COL15A1	-	COL4A1
715	FI	catalyze	1	NRAS	→	RALB
716	FI	predicted	0.89	COL15A1	-	COL4A2
717	FI	PPrel: compound	1	CACNA1D	-	RASGRP1
718	FI	PPrel: inhibited by	1	CCND2	|-	CDKN1A
719	FI	predicted	0.53	MEF2D	-	SMAD2
720	FI	predicted	0.53	EPHA4	-	MLLT4
721	FI	activate	1	MAP3K1	→	SMAD2
722	FI	expression regulated by	1	BCL2L1	←	PAX3
723	FI	catalyze	1	MAPK6	→	RPS6KA3
725	FI	complex; input	1	CTSC	-	SEC24C
726	FI	PPrel: activation; complex; input	1	COL4A1	→	ITGB3
727	FI	complex; input	1	CD59	-	SPTBN4
728	FI	PPrel: activation; complex; input	1	COL4A1	→	ITGB8
732	FI	input	1	ACVR1C	-	GDF6
733	FI	PPrel: activated, phosphorylation, indirect effect; PPrel: indirect effect; PPrel: inhibition, phosphorylation; complex; inhibited by	1	MAPK1	-|	NRAS
734	FI	PPrel: compound	1	CACNG4	-	RASGRP1
735	FI	catalyze	1	EGLN3	→	HIF3A
736	FI	predicted	0.95	ADRB1	-	ADRB3
737	FI	predicted	0.53	ADRB1	-	ADRB2
738	FI	predicted	0.59	CHD4	-	SMARCC1
740	FI	GErel: expression by	1	RRM2	←	TP53
741	FI	PPrel: activated by, phosphorylation; activated by	1	CBL	←	INSR
743	FI	activated by; predicted	1	MAP3K1	←	NRK
744	FI	GErel: expression by	1	RORC	←	STAT3
745	FI	PPrel: activated by, phosphorylation	1	CRY2	←	PRKAB2
746	FI	activate; complex; input	1	CDC14B	→	MAPK6
747	FI	activate	1	CBL	→	VAV3
748	FI	predicted	0.53	ADRB2	-	ADRB3
749	FI	PPrel: inhibited by, phosphorylated by	1	NRAS	|-	RPS6KA3
750	FI	complex; input	1	POLR2D	-	RNMT
751	FI	complex; input	1	ADRB1	-	GNG5
752	FI	predicted	0.53	ADRB2	-	CACNA1D
753	FI	GErel: expression by; expression regulated by	1	BCL2L1	←	STAT3
754	FI	predicted	0.91	IGF1R	-	SOCS1
755	FI	inhibited by	1	MED8	|-	WNT1
756	FI	reaction	1	MAPK1	-	PDGFB
757	FI	predicted	0.59	COL1A1	-	THBS1
758	FI	PPrel: activation; catalyze	1	ACVR2A	→	SMAD2
759	FI	activated by; complex; input	1	GAB2	←	STAT3
760	FI	PPrel: dissociation; catalyzed by; input	1	SMAD2	←	ZFYVE16
762	FI	catalyze	1	PSME1	→	TNKS
764	FI	PPrel: inhibition, dephosphorylation; catalyze	1	DUSP3	-	MAPK1
765	FI	activate	1	FZD4	→	GNG5
766	FI	activated by	1	GEMIN7	←	RANBP2
768	FI	catalyze	1	EGLN2	→	HIF3A
769	FI	predicted	0.53	HIF3A	-	SMAD2
770	FI	PPrel: indirect effect; activate; interaction	1	IGF1	→	MAPK1
771	FI	PPrel: activation; catalyze; predicted	1	ACVR2B	→	SMAD2
772	FI	inhibited by	1	NCOA1	|-	WNT1
774	FI	PPrel: inhibition, dephosphorylation; catalyze	1	DUSP4	-	MAPK1
775	FI	inhibited by	1	PPARGC1A	|-	WNT1
776	FI	complex; input	1	NUP98	-	SMC1A
777	FI	complex; expression regulated by; inhibited by; reaction	1	RB1	-	TP53
778	FI	complex; input; predicted	1	MED6	-	MED8
